# Supplementary material for: Germinal center cytokine driven epigenetic control of Epstein-Barr virus latency gene expression
Source: PLoS Pathog. 2024 Apr 29;20(4):e1011939. doi: 10.1371/journal.ppat.1011939 (PMC11081508; doi:10.1371/journal.ppat.1011939)
Supplement: S1 Table — (XLSX) [file ppat.1011939.s010.xlsx]

## Sheet: GM12878_IL-15_EBV genes
Log2 Fold Change of EBV Gene Expression in GM12878 cells treated with IL-15 compared to Control, Related to Figure 1C.
gene_id	baseMean	log2FoldChange	lfcSE	pvalue	padj
BZLF1_1	325.774	1.20435	0.129979	9.43439e-21	4.62285e-20
BLLF3_1	157.848	1.11648	0.151237	8.12559e-14	3.31795e-13
BGLF3.5_1	387.46	0.996429	0.183834	3.36425e-08	1.0303e-07
BDLF3.5_1	260.645	0.920373	0.157184	3.06712e-09	1.07349e-08
BBLF2/BBLF3_1	716.012	0.913664	0.0970615	2.93484e-21	1.51376e-20
BMRF1_1	2769.77	0.852271	0.0651866	3.23255e-39	2.43685e-38
BSLF2/BMLF1_1	1439.36	0.812186	0.0810731	8.65434e-24	4.7118e-23
BFLF2_1	447.14	0.735047	0.129857	1.13093e-08	3.69437e-08
BLLF2_1	68.7611	0.694884	0.739593	0.202945	0.288241
BALF2_1	1226.87	0.679797	0.0872807	5.40041e-15	2.30105e-14
BBLF1_1	53.6498	0.636626	0.247237	0.00789338	0.01719
BaRF1_1	463.102	0.628132	0.105375	2.04726e-09	7.43078e-09
BGLF3_1	176.648	0.587933	0.167974	0.000381987	0.00101175
BMRF2_1	185.134	0.570891	0.263721	0.0253239	0.0496349
BARF1_1	65.9496	0.565843	0.272043	0.0308642	0.0593077
BRLF1_1	409.09	0.560721	0.138844	4.58901e-05	0.000124923
BFLF1_1	333.253	0.543687	0.0971348	1.8454e-08	5.83384e-08
BKRF3_1	511.616	0.523752	0.164884	0.00127984	0.00321601
BKRF2_1	737.45	0.460981	0.147483	0.00150957	0.00369845
BSLF1_1	644.328	0.455413	0.0797563	1.00608e-08	3.39985e-08
BGLF4_1	268.002	0.44865	0.337955	0.15998	0.237546
BFRF1A_1	776.354	0.4216	0.176002	0.0150119	0.0300238
BBLF4_1	92.6718	0.416512	0.153969	0.00621452	0.0141633
BXLF1_1	258.359	0.415705	0.169488	0.0128365	0.0262078
BZLF2_1	55.6129	0.353264	0.259548	0.15958	0.237546
BRRF1_1	117.879	0.314346	0.177447	0.0722698	0.122111
BKRF4_1	219.12	0.314112	0.164105	0.052435	0.0951598
BNLF2a_1	440.43	0.310305	0.222034	0.152883	0.237546
BLLF1-splice_variant_1	337.367	0.289234	0.158428	0.0647699	0.111359
BLRF2_1	73.8675	0.274722	0.254949	0.267585	0.369343
BGLF2_1	143.469	0.224318	0.151063	0.133576	0.221872
BdRF1_1	554.697	0.208306	0.0981693	0.0325957	0.0614304
BDLF1_1	735.255	0.186023	0.133361	0.158703	0.237546
BORF1_1	999.018	0.174283	0.0669457	0.00919758	0.0195949
BSRF1_1	44.876	0.151321	0.272795	0.566081	0.702227
Repeat_unit_range-57298..57348_1	14.0703	0.150732	0.442705	0.708417	0.789024
BGLF5_1	55.874	0.149927	0.993086	0.62047	0.747684
BVLF1_1	26.5483	0.12371	0.395397	0.73559	0.809975
BDLF3_1	100.865	0.116338	0.326281	0.708512	0.789024
DRright_similar_to_40265..41308_1	11.1606	0.112407	0.931438	0.801934	0.854234
BcLF1_1	765.384	0.0951891	0.0646614	0.139479	0.227816
BALF1_1	60.5874	0.0924172	0.238763	0.691203	0.789024
BXLF2_1	102.77	0.0871145	0.311886	0.771687	0.840282
BVRF1_1	21.3753	0.0801874	0.946934	0.831919	0.873216
Repeat_unit_range-69852..69922_1	0.0359045	0.0702413	1.0091	0.768442	NA
BBRF3_1	240.95	0.045555	0.106166	0.666559	0.787022
BBRF1_1	100.741	0.0369467	0.182904	0.838689	0.873216
BDLF2_1	147.823	0.0312953	0.775418	0.957883	0.967758
BORF2_1	730.68	0.00525024	0.144144	0.970909	0.970909
BFRF1_1	299.202	-0.0490096	0.319671	0.869304	0.887415
BRRF2_1	174.708	-0.0656167	0.113939	0.554842	0.69711
BLRF1_1	193.438	-0.0676721	0.126989	0.589359	0.721965
BLLF1_1	236.629	-0.0724855	0.194019	0.698927	0.789024
BGRF1/BDRF1_1	55.4756	-0.0830116	0.204067	0.676885	0.789024
LF2_1	5.59403	-0.0884265	0.95219	0.801124	0.854234
Repeat_IR4_PstI_1	9.32299	-0.0932038	0.615155	0.846485	0.873216
BFRF3_1	96.7312	-0.0981108	0.206265	0.625613	0.747684
BILF2_1	142.53	-0.0999657	0.126908	0.426671	0.554665
BVRF2_1	133.926	-0.130769	0.155248	0.393333	0.528688
EBER2_1	0.632604	-0.155098	0.985733	0.616595	NA
Repeat_unit_range-77683..77713_1	1.66854	-0.172933	0.965079	0.633063	NA
BILF1_1	3.35138	-0.174099	0.996122	0.546776	0.695897
BDLF4_1	6.09633	-0.220512	1.05602	0.0339183	0.0627169
BFRF2_1	20.2999	-0.221752	1.05669	0.0102411	0.0213538
BHLF1_1	11570.6	-0.227779	0.121087	0.0565366	0.0994193
LF1_1	12.1816	-0.271072	1.0048	0.430149	0.554665
Repeat_unit_range_167452..167484_1	2.47082	-0.298476	1.0075	0.334038	NA
BXRF1_1	65.7883	-0.344869	0.464746	0.402546	0.533102
BBRF2_1	8.74391	-0.398249	0.94288	0.393818	0.528688
BOLF1_1	668.073	-0.441548	0.150867	0.00303555	0.00725571
BNRF1_1	535.578	-0.454218	0.0843466	6.47836e-08	1.92388e-07
LF3_1	470.738	-0.61378	0.592426	0.206041	0.288457
BALF4_1	761.352	-0.77746	1.06663	0.162971	0.238376
OriP_1	4.63977	-0.789443	0.873684	0.169286	0.243971
Repeat_region_1	3.96341	-0.82381	0.961649	0.156105	0.237546
BCRF1/IL10_1	4.57753	-0.826074	0.825594	0.148027	0.237546
BTRF1_1	22.9745	-0.859647	0.522182	0.056811	0.0994193
BcRF1_1	120.908	-0.963152	0.198016	6.76368e-07	1.94311e-06
BALF3_1	862.701	-0.964035	0.198594	6.93969e-07	1.94311e-06
IR2/NotI_repeats_1	399.294	-1.17952	0.132308	2.27529e-19	1.0618e-18
BNLF2b_1	394.946	-1.58404	0.136662	1.57414e-31	9.64159e-31
BHRF1_1	1927.34	-1.96079	0.101026	1.4929e-84	1.8288e-83
LMP-1_1	12963.9	-2.0446	0.110651	7.31001e-77	7.95979e-76
A73_1	2574.99	-2.08808	0.114485	5.01525e-75	4.91494e-74
TR_repeat-unit_range_169138..169671_1	54.3897	-2.09232	0.311156	3.45498e-12	1.30226e-11
OriLyt_1	23.59	-2.15265	0.779459	0.000785893	0.00202678
BARF0_1	3960.48	-2.1802	0.0806141	5.37132e-162	1.75463e-160
Cp-EBNA3B_1	499.567	-2.18343	0.188836	1.14563e-31	7.48478e-31
RPMS1_1	8669.46	-2.27543	0.115706	8.45104e-87	1.18315e-85
Cp-EBNA1_1	44.4506	-2.51722	1.65506	0.0064291	0.0143194
Cp-EBNA3A_1	425.053	-2.59039	0.161063	5.25082e-59	4.28817e-58
LMP-2A_1	1262.35	-2.62127	0.0909628	1.75505e-183	8.59976e-182
BALF5_1	339.711	-2.78743	0.158379	2.66315e-70	2.37263e-69
Qp-EBNA1_1	386.491	-2.86134	0.127501	1.74068e-112	2.84311e-111
IR1_W_repeats_1	1510.6	-3.12479	0.119002	5.57615e-153	1.36616e-151
BWRF1_1	422.903	-3.14749	0.136653	1.9843e-118	3.88922e-117
DRleft_similar_to_142819..143875_1	54.9848	-3.17958	4.05559	0.00430844	0.010053
Cp-EBNA3C_1	476.836	-3.25295	0.462732	1.95782e-13	7.67466e-13
Cp-EBNA2_1	3108.05	-3.47708	0.113016	1.40613e-208	1.37801e-206
EBNA-LP_1	341.449	-3.65253	0.295092	3.12983e-36	2.19088e-35
oriLyt_1	118.232	-4.28398	0.546631	3.23511e-16	1.4411e-15
LMP-2B_1	147.118	-4.41565	0.428765	5.35717e-26	3.08825e-25

## Sheet: GM12878_IL-21_EBV genes
Log2 Fold Change of EBV Gene Expression in GM12878 cells treated with IL-21 compared to Control, Related to Figure 1D.
gene_id	baseMean	log2FoldChange	lfcSE	pvalue	padj
BALF3_1	862.701	3.66867	0.195442	1.05606e-79	3.59061e-78
LMP-1_1	12963.9	2.04389	0.110336	5.85253e-77	1.49239e-75
BNLF2b_1	394.946	2.01106	0.131964	3.97785e-53	4.50823e-52
Repeat_unit_range_167452..167484_1	2.47082	1.12274	1.6411	0.056259	0.114768
BARF1_1	65.9496	1.10568	0.299305	0.000111549	0.000392345
BNLF2a_1	440.43	1.08372	0.229676	1.27432e-06	5.19925e-06
BLLF3_1	157.848	0.954382	0.174133	2.52598e-08	1.28825e-07
BDLF3.5_1	260.645	0.917123	0.170201	4.52311e-08	2.0059e-07
IR2/NotI_repeats_1	399.294	0.86985	0.135533	8.98638e-11	6.11074e-10
BLLF2_1	68.7611	0.83885	0.774649	0.13671	0.232407
BBLF2/BBLF3_1	716.012	0.83289	0.105111	1.52254e-15	1.1946e-14
BGLF4_1	268.002	0.770793	0.348885	0.0186648	0.0464343
BDLF3_1	100.865	0.679523	0.346182	0.0367714	0.0815367
BKRF2_1	737.45	0.673556	0.152505	7.02077e-06	2.7543e-05
BALF1_1	60.5874	0.623952	0.270024	0.0163243	0.0416269
BZLF1_1	325.774	0.596921	0.145905	3.51971e-05	0.000128218
BKRF4_1	219.12	0.59082	0.178474	0.000758508	0.00241774
BSLF1_1	644.328	0.576206	0.0900977	1.30663e-10	8.32977e-10
LF3_1	470.738	0.575784	0.589232	0.238324	0.342382
Repeat_region_1	3.96341	0.544458	0.854255	0.318742	0.43986
BVLF1_1	26.5483	0.539075	0.439777	0.17336	0.276292
BRRF1_1	117.879	0.507208	0.201594	0.0102465	0.0282472
BMRF1_1	2769.77	0.498122	0.0688305	4.04902e-13	2.95e-12
BMRF2_1	185.134	0.480399	0.274195	0.0695546	0.134627
BGLF3_1	176.648	0.442477	0.187264	0.0160448	0.0416269
A73_1	2574.99	0.410572	0.114158	0.000295121	0.00100341
BZLF2_1	55.6129	0.375429	0.294954	0.183374	0.287756
BSLF2/BMLF1_1	1439.36	0.371997	0.0869101	1.72774e-05	6.52703e-05
TR_repeat-unit_range_169138..169671_1	54.3897	0.357391	0.302884	0.217221	0.325831
BBLF1_1	53.6498	0.336573	0.288716	0.223662	0.330631
BALF5_1	339.711	0.321315	0.15444	0.0353028	0.0815367
BOLF1_1	668.073	0.310567	0.155126	0.0428069	0.0911076
Repeat_unit_range-77683..77713_1	1.66854	0.296555	1.00234	0.420754	0.557362
BXLF1_1	258.359	0.290979	0.182943	0.106244	0.197034
BSRF1_1	44.876	0.288082	0.312711	0.333027	0.452916
BGLF3.5_1	387.46	0.241403	0.192786	0.202459	0.308221
BGLF2_1	143.469	0.196663	0.177053	0.259899	0.36819
BaRF1_1	463.102	0.18013	0.1194	0.128934	0.226745
OriP_1	4.63977	0.1799	0.754577	0.728689	0.844617
BRRF2_1	174.708	0.167544	0.139858	0.230051	0.335217
LF2_1	5.59403	0.164273	0.967934	0.645612	0.774734
Cp-EBNA3B_1	499.567	0.109683	0.187019	0.553779	0.690004
BVRF1_1	21.3753	0.108362	0.951872	0.77024	0.88193
LF1_1	12.1816	0.0998318	0.947947	0.796522	0.883101
BLLF1-splice_variant_1	337.367	0.0809007	0.170324	0.63037	0.765449
BALF2_1	1226.87	0.0659321	0.0944017	0.483492	0.616452
BCRF1/IL10_1	4.57753	0.0657128	0.723507	0.900585	0.940696
BBRF3_1	240.95	0.0557091	0.128726	0.66336	0.777959
BFLF2_1	447.14	0.0400046	0.142782	0.778174	0.88193
BVRF2_1	133.926	0.0194837	0.181692	0.914302	0.940696
BRLF1_1	409.09	0.0181266	0.151476	0.905039	0.940696
BFLF1_1	333.253	0.0116136	0.118928	0.922251	0.940696
Repeat_unit_range-69852..69922_1	0.0359045	-0.00875954	1.01813	0.869377	0.940696
BBRF1_1	100.741	-0.0112122	0.214367	0.95621	0.965678
EBER2_1	0.632604	-0.011917	0.97133	0.983747	0.983747
BFRF1_1	299.202	-0.029703	0.325251	0.921665	0.940696
BGLF5_1	55.874	-0.0618898	0.974042	0.862046	0.940696
BXRF1_1	65.7883	-0.0636299	0.470001	0.877744	0.940696
BGRF1/BDRF1_1	55.4756	-0.0657499	0.252279	0.786954	0.88208
BKRF3_1	511.616	-0.0945008	0.173574	0.57972	0.712427
BARF0_1	3960.48	-0.117463	0.081064	0.15047	0.247547
BFRF1A_1	776.354	-0.134706	0.181244	0.449302	0.587549
BILF2_1	142.53	-0.136317	0.159971	0.387949	0.520669
BdRF1_1	554.697	-0.172452	0.1115	0.120559	0.215969
BcLF1_1	765.384	-0.188479	0.0785921	0.0161407	0.0416269
BDLF1_1	735.255	-0.20882	0.14109	0.139518	0.233293
BDLF4_1	6.09633	-0.214662	1.05208	0.162454	0.263021
BDLF2_1	147.823	-0.217258	0.793647	0.663554	0.777959
BFRF2_1	20.2999	-0.219391	1.05524	0.0653902	0.13078
BORF2_1	730.68	-0.231656	0.151114	0.120688	0.215969
BHLF1_1	11570.6	-0.254649	0.121606	0.0367444	0.0815367
BILF1_1	3.35138	-0.254896	1.03735	0.319114	0.43986
BLLF1_1	236.629	-0.268438	0.209304	0.189238	0.292459
Repeat_IR4_PstI_1	9.32299	-0.302597	0.683528	0.554709	0.690004
BTRF1_1	22.9745	-0.330188	0.522059	0.461152	0.595411
RPMS1_1	8669.46	-0.409172	0.115373	0.000348973	0.00114823
BORF1_1	999.018	-0.466008	0.0796162	4.18317e-09	2.5099e-08
BLRF1_1	193.438	-0.510312	0.158504	0.00109864	0.00339579
BNRF1_1	535.578	-0.549063	0.100313	3.76105e-08	1.74376e-07
BBLF4_1	92.6718	-0.614919	0.216693	0.00367392	0.0107068
BXLF2_1	102.77	-0.632835	0.345183	0.050262	0.104627
DRright_similar_to_40265..41308_1	11.1606	-0.672659	1.34538	0.0428741	0.0911076
BcRF1_1	120.908	-0.679722	0.224807	0.00189149	0.00567448
Repeat_unit_range-57298..57348_1	14.0703	-0.737441	0.586193	0.133778	0.231278
Cp-EBNA1_1	44.4506	-0.96806	1.18252	0.100295	0.189445
DRleft_similar_to_142819..143875_1	54.9848	-1.0797	1.92411	0.020113	0.04771
BALF4_1	761.352	-1.09833	1.29084	0.0699535	0.134627
OriLyt_1	23.59	-1.4277	0.80708	0.0198329	0.04771
BFRF3_1	96.7312	-1.48815	0.27907	3.47397e-08	1.68736e-07
LMP-2A_1	1262.35	-1.71777	0.0986818	1.94338e-68	3.30375e-67
BLRF2_1	73.8675	-1.7546	0.35975	3.27129e-07	1.3903e-06
IR1_W_repeats_1	1510.6	-2.12569	0.124988	1.39786e-65	2.03687e-64
Cp-EBNA3A_1	425.053	-2.36739	0.182268	2.47498e-39	2.52448e-38
LMP-2B_1	147.118	-2.4432	0.444205	5.47075e-09	3.10009e-08
BHRF1_1	1927.34	-2.46534	0.110204	1.15144e-111	5.87234e-110
BWRF1_1	422.903	-2.67365	0.163449	6.34571e-61	8.09079e-60
Qp-EBNA1_1	386.491	-3.07532	0.169867	4.97405e-74	1.01471e-72
oriLyt_1	118.232	-3.07893	0.580099	1.11206e-08	5.97003e-08
Cp-EBNA2_1	3108.05	-3.98333	0.124677	4.39443e-225	4.48232e-223
BBRF2_1	8.74391	-4.24472	3.54461	0.0053217	0.0150781
Cp-EBNA3C_1	476.836	-4.38578	0.489561	2.35331e-20	2.00031e-19
EBNA-LP_1	341.449	-8.54902	0.848408	4.29042e-23	3.97839e-22

## Sheet: Mutu I_IL-4+CD40L_EBV genes
Log2 Fold Change of EBV Gene Expression in Mutu I cells treated with IL-4+CD40L compared to Control, Related to Figure 1G.
gene_id	baseMean	log2FoldChange	lfcSE	pvalue	padj
BPLF1_1	59.3754	9.79266	2.74748	6.96348e-13	5.91895e-12
BGLF5_1	41.2678	6.90336	2.72234	1.8162e-05	7.96654e-05
BBRF2_1	18.0216	6.38583	2.30293	3.77144e-07	1.92343e-06
LMP-2A_1	418.4	1.63659	0.123643	3.36167e-41	1.71445e-39
BILF1_1	192.72	1.07461	0.454792	0.00147421	0.00429627
BMRF1_1	4389.07	0.862248	0.060896	2.07089e-46	2.11231e-44
BZLF1_1	656.036	0.815975	0.126171	1.84728e-11	1.25615e-10
BZLF2_1	168.919	0.692651	0.14338	3.1471e-07	1.76551e-06
BaRF1_1	1047.54	0.663825	0.0672622	1.52985e-23	5.20147e-22
Repeat_unit_range-57298..57348_1	34.3956	0.641852	0.387128	0.017569	0.039823
BNLF2a_1	744.224	0.622623	0.0842393	4.33409e-14	4.42077e-13
BLLF2_1	200.883	0.581715	0.201549	0.00111196	0.00333588
BMRF2_1	288.811	0.525959	0.346612	0.0313223	0.067976
BFLF2_1	381.456	0.49261	0.145739	0.000280462	0.000922811
BLLF1_1	1050.39	0.490634	0.095933	1.27415e-07	7.64488e-07
BGLF3.5_1	880.151	0.468899	0.0895734	7.27403e-08	4.63719e-07
BARF0_1	128.093	0.43579	0.628651	0.0500047	0.10626
LMP-1_1	9987.66	0.431001	0.0565577	1.34289e-14	1.52195e-13
BLLF3_1	326.304	0.421689	0.12487	0.000356585	0.00113661
BSLF2/BMLF1_1	1579.86	0.410607	0.0512239	6.01751e-16	1.02298e-14
BBLF2/BBLF3_1	1774.49	0.389498	0.0487176	1.04528e-15	1.33273e-14
BDLF3_1	262.248	0.382636	0.185175	0.0194247	0.0430721
BLRF2_1	142.775	0.362458	0.152471	0.00970946	0.0242243
BHRF1_1	712.172	0.313843	0.0790981	3.91595e-05	0.000159771
BKRF4_1	358.199	0.299632	0.202457	0.0845612	0.154022
BALF2_1	4744.54	0.29024	0.0361455	7.32051e-16	1.0667e-14
BORF1_1	2602.76	0.274177	0.0706287	7.88062e-05	0.000297712
BFRF1_1	980.178	0.269417	0.177068	0.08934	0.159872
BBLF1_1	133.046	0.269298	0.175014	0.0843119	0.154022
BTRF1_1	56.375	0.237496	0.269399	0.24203	0.368464
BNRF1_1	2012.29	0.223517	0.047507	2.22466e-06	1.08055e-05
BORF2_1	1704.44	0.192564	0.0639575	0.00227144	0.00626182
BALF5_1	1652.04	0.186755	0.0577097	0.00105389	0.00325747
BBRF3_1	718.27	0.181519	0.0742042	0.012743	0.0302275
BXLF2_1	395.183	0.139316	0.143857	0.296944	0.438961
BGLF2_1	637.522	0.134734	0.105491	0.184343	0.298597
BLRF1_1	573.312	0.130869	0.0915765	0.140692	0.239177
BDLF3.5_1	483.135	0.127583	0.13996	0.328681	0.470009
BHLF1_1	32858.8	0.1164	0.0611296	0.0641014	0.130767
BDLF1_1	2463.54	0.097975	0.0530426	0.0620779	0.129223
BBRF1_1	314.431	0.0760931	0.0871067	0.370516	0.496155
EBER1_1	0.600313	0.0727815	0.389608	0.490585	0.641534
BFRF1A_1	2427.02	0.0623528	0.0649175	0.331771	0.470009
BDLF2_1	606.23	0.0599925	0.15113	0.667025	0.791123
A73_1	315.494	0.0581727	0.135862	0.646143	0.775372
BALF4_1	1140.54	0.0420164	0.0663885	0.519568	0.670834
BRRF2_1	554.024	0.039424	0.074428	0.588739	0.732334
BRLF1_1	993.041	0.0277712	0.0859658	0.733045	0.825624
BCRF1/IL10_1	21.2034	0.023406	0.313211	0.900518	0.942843
Repeat_unit_range_167452..167484_1	1.06778	0.0213047	0.384518	0.703927	0.806747
BKRF2_1	1053.94	0.014644	0.101006	0.881838	0.937106
BGLF1_1	44.0103	0.00762434	0.383101	0.881982	0.937106
Repeat_unit_range-69852..69922_1	1.3672	0.00520249	0.380418	0.933765	0.959512
LMP-2B_1	5.54662	-0.00028	0.380458	0.998866	0.998866
BKRF3_1	1351.93	-0.000774	0.081761	0.990078	0.998866
Repeat_family_type_D_1	0.166049	-0.00310816	0.385755	0.701146	0.806747
BVRF1_1	73.1922	-0.00570047	0.374923	0.940698	0.959512
Cp-EBNA1_1	0.812947	-0.0152246	0.381669	0.79562	0.872616
BcLF1_1	3649.28	-0.0184251	0.0443947	0.769269	0.852886
BFLF1_1	411.786	-0.0202638	0.0877422	0.80992	0.878849
EBNA-LP_1	0.158758	-0.0219208	0.384444	0.585551	0.732334
BARF1_1	37.8329	-0.0219693	0.245957	0.905868	0.942843
BDLF4_1	13.5264	-0.0257636	0.387177	NA	NA
BFRF2_1	31.1624	-0.0258387	0.387192	NA	NA
BdRF1_1	2051.66	-0.0334921	0.0750841	0.633192	0.768877
BGRF1/BDRF1_1	204.949	-0.0380805	0.119447	0.736586	0.825624
BFRF3_1	275.074	-0.0420948	0.109223	0.694636	0.806747
RPMS1_1	545.459	-0.0488701	0.0954549	0.596061	0.732509
BNLF2b_1	179.947	-0.0732588	0.396221	0.00973723	0.0242243
BcRF1_1	202.972	-0.0735745	0.143457	0.579382	0.732334
Repeat_IR4_PstI_1	474.363	-0.0881538	0.0999979	0.361664	0.496155
BLLF1-splice_variant_1	1395.23	-0.0981659	0.0781077	0.197959	0.315498
Repeat_unit_range-77683..77713_1	2.53588	-0.121036	0.391561	0.306295	0.446315
Cp-EBNA3C_1	26.4416	-0.15038	0.372365	0.369542	0.496155
BRRF1_1	202.081	-0.173339	0.151565	0.211798	0.327325
OriP_1	19.8109	-0.176836	0.328963	0.374548	0.496155
BGLF4_1	304.56	-0.182044	0.25337	0.350589	0.489864
BVRF2_1	563.583	-0.188494	0.114409	0.0842907	0.154022
LF3_1	17274.5	-0.189062	0.0484651	8.80349e-05	0.000320698
LF2_1	218.628	-0.203463	0.157086	0.154443	0.258248
OriLyt_1	3.71789	-0.204615	0.421514	0.184427	0.298597
BSRF1_1	121.363	-0.205092	0.138263	0.110355	0.190783
TR_repeat-unit_range_169138..169671_1	15.4932	-0.209302	0.367886	0.283973	0.42596
BXRF1_1	282.392	-0.259055	0.181195	0.105141	0.184903
EBER2_1	4.56025	-0.259723	0.487182	0.0672278	0.134456
BGLF3_1	303.337	-0.262531	0.166304	0.0797651	0.15351
oriLyt_1	13.9168	-0.266511	0.362567	0.209038	0.327325
BXLF1_1	997.406	-0.283552	0.071408	5.12063e-05	0.000200886
BILF2_1	511.365	-0.285724	0.0792739	0.000221797	0.000754108
BALF3_1	303.426	-0.308779	0.132526	0.0126187	0.0302275
BSLF1_1	860.818	-0.352236	0.119834	0.00191829	0.00543515
Cp-EBNA2_1	61.253	-0.372063	0.275333	0.0765999	0.150254
BBLF4_1	259.722	-0.377421	0.104826	0.000175569	0.000617519
BALF1_1	103.245	-0.457365	0.189297	0.00621331	0.0162502
LF1_1	452.325	-0.702571	0.160765	2.73467e-06	1.26789e-05
IR2/NotI_repeats_1	775.812	-0.741127	0.114118	1.84629e-11	1.25615e-10
BWRF1_1	33.315	-0.860152	0.682801	0.0138515	0.0321102
Cp-EBNA3A_1	346.642	-0.864809	0.0948858	1.30135e-20	3.31843e-19
BOLF1_1	1497.47	-0.87734	0.0995835	1.9629e-19	4.00432e-18
Cp-EBNA3B_1	697.582	-0.899863	0.139328	1.34348e-11	1.05411e-10
BVLF1_1	86.2266	-1.08425	0.231908	3.28869e-07	1.76551e-06
Qp-EBNA1_1	247.296	-1.09139	0.157297	4.68758e-13	4.34666e-12
IR1_W_repeats_1	135.939	-1.52713	0.421617	1.87448e-05	7.96654e-05
Repeat_region_1	7.45849	-1.64366	1.14783	0.0044562	0.0119614

## Sheet: Mutu I_IL-21_EBV genes
Log2 Fold Change of EBV Gene Expression in Mutu I cells treated with IL-21 compared to Control, Related to Figure 1H.
gene_id	baseMean	log2FoldChange	lfcSE	pvalue	padj
BGLF5_1	41.2678	8.98607	2.85442	1.31434e-07	4.38114e-07
BPLF1_1	59.3754	8.93645	2.66843	4.75235e-11	1.90094e-10
BBRF2_1	18.0216	7.00607	2.37749	5.08407e-08	1.75313e-07
LMP-1_1	9987.66	6.06158	0.0528526	2.23e-308	2.23e-308
BZLF1_1	656.036	2.55908	0.124254	3.4852e-95	5.80867e-94
Repeat_unit_range_167452..167484_1	1.06778	2.17409	2.70616	0.0173739	0.0354569
LMP-2A_1	418.4	1.92339	0.124413	7.70671e-55	7.0061e-54
BSLF2/BMLF1_1	1579.86	1.90165	0.0502493	2.23e-308	2.23e-308
BARF0_1	128.093	1.78046	0.782644	0.00322168	0.00805419
BaRF1_1	1047.54	1.65518	0.0669451	1.72135e-135	3.4427e-134
BMRF1_1	4389.07	1.64258	0.0608586	6.1063e-161	1.52657e-159
BRLF1_1	993.041	1.48775	0.0871658	7.12584e-66	8.9073e-65
BNLF2a_1	744.224	1.40235	0.0842597	1.06732e-62	1.18591e-61
BHRF1_1	712.172	1.26868	0.0794562	7.81092e-58	7.81092e-57
BLLF3_1	326.304	1.23144	0.1261	5.90836e-23	3.9389e-22
BALF1_1	103.245	1.12773	0.184021	3.92146e-10	1.50825e-09
RPMS1_1	545.459	1.09379	0.0975051	1.56924e-29	1.20711e-28
BALF2_1	4744.54	1.05023	0.0362565	3.13143e-185	1.04381e-183
BILF1_1	192.72	1.02191	0.415816	0.00585473	0.0136156
BBLF2/BBLF3_1	1774.49	0.884933	0.0492789	6.49368e-72	9.27669e-71
BGLF4_1	304.56	0.88081	0.300292	0.00181825	0.00466219
BLLF2_1	200.883	0.852351	0.201493	1.37436e-05	4.29487e-05
BMRF2_1	288.811	0.851988	0.342663	0.00703385	0.0156308
BARF1_1	37.8329	0.798876	0.31104	0.00607208	0.0138002
BALF5_1	1652.04	0.789541	0.0584454	9.35847e-42	7.79873e-41
BGLF3.5_1	880.151	0.67536	0.0906474	6.75037e-14	3.55282e-13
BKRF2_1	1053.94	0.636995	0.104532	8.45466e-10	3.13136e-09
BFRF1A_1	2427.02	0.571886	0.0659899	3.74206e-18	2.07892e-17
BSLF1_1	860.818	0.497974	0.12076	3.12209e-05	9.46086e-05
BNLF2b_1	179.947	0.476349	1.08463	0.0148755	0.0311992
Repeat_unit_range-57298..57348_1	34.3956	0.413473	0.366115	0.215009	0.295178
LMP-2B_1	5.54662	0.370676	0.953216	0.202326	0.284966
BORF2_1	1704.44	0.357079	0.0652703	4.20472e-08	1.50168e-07
BRRF1_1	202.081	0.343772	0.160043	0.0289458	0.0536034
BKRF4_1	358.199	0.310628	0.211397	0.130375	0.19459
BALF3_1	303.426	0.30521	0.134959	0.0222939	0.0427127
EBER1_1	0.600313	0.303067	0.90343	0.561877	0.652372
A73_1	315.494	0.29872	0.145056	0.036374	0.0661345
BFLF2_1	381.456	0.269585	0.14719	0.0638315	0.106386
BFLF1_1	411.786	0.176829	0.0922239	0.053441	0.0921397
BDLF3_1	262.248	0.12902	0.189237	0.486253	0.600313
Repeat_family_type_D_1	0.166049	0.113192	0.891023	0.78315	NA
BDLF3.5_1	483.135	0.10773	0.148308	0.461158	0.576447
BCRF1/IL10_1	21.2034	0.0746545	0.464296	0.851876	0.878222
BZLF2_1	168.919	0.0659414	0.148921	0.663059	0.713631
BGLF1_1	44.0103	0.0644839	0.859861	0.795643	0.837518
BORF1_1	2602.76	0.0318206	0.0718359	0.650342	0.713631
BXLF1_1	997.406	0.0257415	0.0728454	0.722997	0.769146
Repeat_unit_range-69852..69922_1	1.3672	-0.0193078	0.831376	0.943252	0.943252
BBLF1_1	133.046	-0.0253078	0.187776	0.894899	0.903938
BLRF2_1	142.775	-0.0345225	0.161357	0.827883	0.862378
BKRF3_1	1351.93	-0.0362094	0.0844369	0.663677	0.713631
BHLF1_1	32858.8	-0.0505348	0.0616874	0.409896	0.518856
EBER2_1	4.56025	-0.0574008	0.675931	0.893608	0.903938
BBRF1_1	314.431	-0.0776683	0.0940527	0.406306	0.518856
BLRF1_1	573.312	-0.0820503	0.0962299	0.389433	0.505758
BNRF1_1	2012.29	-0.0906951	0.0494365	0.0650431	0.106628
BBRF3_1	718.27	-0.0962391	0.0779986	0.216962	0.295178
LF2_1	218.628	-0.0977803	0.166798	0.549315	0.652372
BXLF2_1	395.183	-0.102764	0.153351	0.493918	0.602338
BLLF1_1	1050.39	-0.102991	0.0975986	0.288093	0.384123
Cp-EBNA1_1	0.812947	-0.124725	0.853183	0.653687	0.713631
BDLF4_1	13.5264	-0.138099	0.905519	NA	NA
BFRF2_1	31.1624	-0.138493	0.905778	NA	NA
BFRF3_1	275.074	-0.163211	0.117506	0.161694	0.234339
EBNA-LP_1	0.158758	-0.179871	0.897483	0.555541	NA
BALF4_1	1140.54	-0.191576	0.0693511	0.00562819	0.0134005
BGRF1/BDRF1_1	204.949	-0.191924	0.130008	0.13528	0.198942
Repeat_unit_range-77683..77713_1	2.53588	-0.196734	0.722238	0.647575	0.713631
BVRF2_1	563.583	-0.201376	0.11923	0.0881706	0.139953
BVRF1_1	73.1922	-0.202506	0.803315	0.590112	0.670581
BcRF1_1	202.972	-0.20281	0.156776	0.188225	0.268893
BDLF1_1	2463.54	-0.216911	0.0548003	7.84537e-05	0.000229327
BGLF2_1	637.522	-0.223111	0.110834	0.0426097	0.0760888
BFRF1_1	980.178	-0.223125	0.184326	0.218432	0.295178
TR_repeat-unit_range_169138..169671_1	15.4932	-0.233645	0.49436	0.567563	0.652372
OriP_1	19.8109	-0.242301	0.435463	0.520128	0.62666
Cp-EBNA3C_1	26.4416	-0.257325	0.579949	0.5599	0.652372
BBLF4_1	259.722	-0.278169	0.109398	0.0102932	0.0223766
BSRF1_1	121.363	-0.280837	0.150619	0.05813	0.0985255
BRRF2_1	554.024	-0.298349	0.0799636	0.000178764	0.000496565
LF1_1	452.325	-0.30337	0.158227	0.0510016	0.0894764
BcLF1_1	3649.28	-0.341454	0.0458337	1.30549e-13	6.52747e-13
LF3_1	17274.5	-0.341791	0.0488947	1.97127e-12	8.96034e-12
BdRF1_1	2051.66	-0.353797	0.0775008	4.20214e-06	1.35553e-05
oriLyt_1	13.9168	-0.37637	0.448051	0.328514	0.432255
BDLF2_1	606.23	-0.390814	0.163659	0.0149756	0.0311992
BGLF3_1	303.337	-0.391195	0.174923	0.0221551	0.0427127
Repeat_IR4_PstI_1	474.363	-0.413074	0.1067	8.02645e-05	0.000229327
Cp-EBNA2_1	61.253	-0.423232	0.29042	0.121768	0.186295
BXRF1_1	282.392	-0.439983	0.192302	0.0188174	0.0376349
BTRF1_1	56.375	-0.456088	0.317674	0.122955	0.186295
BLLF1-splice_variant_1	1395.23	-0.560858	0.0814632	4.60458e-12	2.00199e-11
BILF2_1	511.365	-0.565368	0.0844795	1.74534e-11	7.27224e-11
Qp-EBNA1_1	247.296	-0.568427	0.155976	0.000203212	0.000549221
BWRF1_1	33.315	-0.678745	0.53242	0.118614	0.185334
BVLF1_1	86.2266	-0.702834	0.228429	0.00137606	0.00362122
IR2/NotI_repeats_1	775.812	-0.835174	0.115437	3.21828e-13	1.53251e-12
BOLF1_1	1497.47	-0.921748	0.100445	2.36397e-20	1.47748e-19
OriLyt_1	3.71789	-0.960911	0.905464	0.0846629	0.136553
IR1_W_repeats_1	135.939	-1.02028	0.397404	0.0043287	0.0105578
Cp-EBNA3A_1	346.642	-1.08869	0.101264	2.58772e-27	1.84837e-26
Cp-EBNA3B_1	697.582	-1.26082	0.141398	1.83859e-19	1.08152e-18
Repeat_region_1	7.45849	-1.40987	0.927359	0.0226377	0.0427127
