# Supplementary material for: Germinal center cytokine driven epigenetic control of Epstein-Barr virus latency gene expression
Source: PLoS Pathog. 2024 Apr 29;20(4):e1011939. doi: 10.1371/journal.ppat.1011939 (PMC11081508; doi:10.1371/journal.ppat.1011939)
Supplement: S2 Table — (XLSX) [file ppat.1011939.s011.xlsx]

## Sheet: GM12878_IL-15_Host genes
Log2 Fold Change of Host Gene Expression in GM12878 cells treated with IL-15 compared to Control, Related to Figure S1E.
Gene_ID	Chromosome_Name	Start_Position	End_Position	Symbol	Description	Gene_Biotype	baseMean	log2FoldChange	lfcSE	pvalue	padj
ENSG00000075673	13	25254549	25285921	ATP12A	ATPase, H+/K+ transporting, nongastric, alpha polypeptide [Source:HGNC Symbol;Acc:13816]	protein_coding	16.8392	7.97374	2.54827	3.10855e-09	5.7903e-08
ENSG00000102970	16	57438679	57449974	CCL17	chemokine (C-C motif) ligand 17 [Source:HGNC Symbol;Acc:10615]	protein_coding	96.258	7.02543	0.613473	4.581e-30	3.26358e-28
ENSG00000172824	16	67022492	67043661	CES4A	carboxylesterase 4A [Source:HGNC Symbol;Acc:26741]	protein_coding	21.1752	6.89588	1.34448	7.70781e-09	1.38427e-07
ENSG00000129244	17	7549945	7561086	ATP1B2	ATPase, Na+/K+ transporting, beta 2 polypeptide [Source:HGNC Symbol;Acc:805]	protein_coding	167.147	6.72671	0.712084	1.54928e-20	6.95186e-19
ENSG00000162267	3	52828784	52843025	ITIH3	inter-alpha-trypsin inhibitor heavy chain 3 [Source:HGNC Symbol;Acc:6168]	protein_coding	6.12657	6.38879	2.67146	2.58677e-05	0.000260619
ENSG00000100336	22	36585172	36600886	APOL4	apolipoprotein L, 4 [Source:HGNC Symbol;Acc:14867]	protein_coding	5.95279	6.35276	2.59668	1.43064e-05	0.000152397
ENSG00000205045	17	33791268	33864880	SLFN12L	schlafen family member 12-like [Source:HGNC Symbol;Acc:33920]	protein_coding	97.9993	6.32832	0.62417	4.85552e-24	2.57001e-22
ENSG00000134460	10	6052652	6104288	IL2RA	interleukin 2 receptor, alpha [Source:HGNC Symbol;Acc:6008]	protein_coding	4179	6.0896	0.390773	2.65586e-54	4.11576e-52
ENSG00000183395	12	102590237	102591623	PMCH	pro-melanin-concentrating hormone [Source:HGNC Symbol;Acc:9109]	protein_coding	53.2163	5.94729	0.592173	4.12698e-24	2.19989e-22
ENSG00000204816	9	44343366	44345689			pseudogene	5.75475	5.8298	2.55035	4.33793e-05	0.000418535
ENSG00000106772	9	79226292	79521003	PRUNE2	prune homolog 2 (Drosophila) [Source:HGNC Symbol;Acc:25209]	protein_coding	23.9579	5.20879	1.32983	4.82989e-06	5.64125e-05
ENSG00000211891	14	106064224	106068065	IGHE	immunoglobulin heavy constant epsilon [Source:HGNC Symbol;Acc:5522]	IG_C_gene	251.169	5.14686	0.236916	4.18884e-105	1.7018e-102
ENSG00000169554	2	145141648	145282147	ZEB2	zinc finger E-box binding homeobox 2 [Source:HGNC Symbol;Acc:14881]	protein_coding	150.735	4.98863	0.688488	6.53229e-14	1.93294e-12
ENSG00000121898	10	125465723	125699783	CPXM2	carboxypeptidase X (M14 family), member 2 [Source:HGNC Symbol;Acc:26977]	protein_coding	46.5166	4.79782	0.486241	9.4865e-24	4.91728e-22
ENSG00000114455	3	108015376	108097132	HHLA2	HERV-H LTR-associating 2 [Source:HGNC Symbol;Acc:4905]	protein_coding	42.9501	4.51627	0.530002	2.59737e-18	1.03839e-16
ENSG00000114737	3	50643921	50649262	CISH	cytokine inducible SH2-containing protein [Source:HGNC Symbol;Acc:1984]	protein_coding	215.085	4.49163	0.232971	7.57352e-84	2.32337e-81
ENSG00000108702	17	32687347	32690250	CCL1	chemokine (C-C motif) ligand 1 [Source:HGNC Symbol;Acc:10609]	protein_coding	17.5465	4.43711	2.27672	0.00022717	0.00182221
ENSG00000134853	4	55095264	55164414	PDGFRA	platelet-derived growth factor receptor, alpha polypeptide [Source:HGNC Symbol;Acc:8803]	protein_coding	39.4354	4.42601	2.24969	0.000210855	0.00171051
ENSG00000140368	15	77285700	77329673	PSTPIP1	proline-serine-threonine phosphatase interacting protein 1 [Source:HGNC Symbol;Acc:9580]	protein_coding	12.642	4.32234	1.17854	5.3584e-05	0.000506907
ENSG00000154451	1	89724633	89738544	GBP5	guanylate binding protein 5 [Source:HGNC Symbol;Acc:19895]	protein_coding	373.633	4.30243	0.282556	1.04382e-52	1.58492e-50
ENSG00000152463	10	15074226	15115851	OLAH	oleoyl-ACP hydrolase [Source:HGNC Symbol;Acc:25625]	protein_coding	73.0682	4.29161	0.46787	2.43238e-21	1.13905e-19
ENSG00000151150	10	61786056	62493248	ANK3	ankyrin 3, node of Ranvier (ankyrin G) [Source:HGNC Symbol;Acc:494]	protein_coding	31.8969	4.14372	0.954491	7.42078e-07	9.86861e-06
ENSG00000183508	1	118148556	118170994	FAM46C	family with sequence similarity 46, member C [Source:HGNC Symbol;Acc:24712]	protein_coding	310.887	4.09621	0.287497	1.10274e-46	1.35872e-44
ENSG00000115705	2	1377995	1547483	TPO	thyroid peroxidase [Source:HGNC Symbol;Acc:12015]	protein_coding	4.34449	4.01202	1.79585	0.000848225	0.00583815
ENSG00000187699	2	190744335	191068210	C2orf88	chromosome 2 open reading frame 88 [Source:HGNC Symbol;Acc:28191]	protein_coding	14.3677	3.95746	0.83855	1.60858e-07	2.35674e-06
ENSG00000113263	5	156569944	156682201	ITK	IL2-inducible T-cell kinase [Source:HGNC Symbol;Acc:6171]	protein_coding	166.425	3.92449	0.389776	6.08718e-25	3.40158e-23
ENSG00000164400	5	131409483	131411859	CSF2	colony stimulating factor 2 (granulocyte-macrophage) [Source:HGNC Symbol;Acc:2434]	protein_coding	50.0895	3.83346	1.00704	5.48614e-05	0.000517038
ENSG00000160111	19	17003758	17137625	CPAMD8	C3 and PZP-like, alpha-2-macroglobulin domain containing 8 [Source:HGNC Symbol;Acc:23228]	protein_coding	15.5866	3.82193	0.973956	8.04943e-06	9.0029e-05
ENSG00000184226	13	66876967	67804468	PCDH9	protocadherin 9 [Source:HGNC Symbol;Acc:8661]	protein_coding	5.7281	3.72567	1.5068	0.000772494	0.00539848
ENSG00000267554	17	33797088	33797647			pseudogene	6.53406	3.6395	1.27136	0.000514691	0.00378885
ENSG00000140859	16	57792129	57896957	KIFC3	kinesin family member C3 [Source:HGNC Symbol;Acc:6326]	protein_coding	6.8924	3.46393	1.25522	0.000355637	0.00271368
ENSG00000240204	7	129142320	129152773	SMKR1	small lysine-rich protein 1 [Source:HGNC Symbol;Acc:43561]	protein_coding	22.0785	3.40722	0.591957	5.59015e-10	1.15111e-08
ENSG00000182676	17	79791368	79792926	PPP1R27	protein phosphatase 1, regulatory subunit 27 [Source:HGNC Symbol;Acc:16813]	protein_coding	5.66614	3.33414	1.35353	0.00102298	0.0068496
ENSG00000197616	14	23851199	23877486	MYH6	myosin, heavy chain 6, cardiac muscle, alpha [Source:HGNC Symbol;Acc:7576]	protein_coding	206.811	3.29513	2.16732	0.00115605	0.00761183
ENSG00000176244	10	15119522	15130775	ACBD7	acyl-CoA binding domain containing 7 [Source:HGNC Symbol;Acc:17715]	protein_coding	25.684	3.26633	0.536648	8.17006e-11	1.84403e-09
ENSG00000115112	2	121974163	122042783	TFCP2L1	transcription factor CP2-like 1 [Source:HGNC Symbol;Acc:17925]	protein_coding	29.6632	3.19043	0.4543	1.59669e-13	4.56302e-12
ENSG00000183287	18	57098172	57364612	CCBE1	collagen and calcium binding EGF domains 1 [Source:HGNC Symbol;Acc:29426]	protein_coding	12.0519	3.09095	1.23846	0.000573265	0.00417506
ENSG00000120833	12	93963590	93977263	SOCS2	suppressor of cytokine signaling 2 [Source:HGNC Symbol;Acc:19382]	protein_coding	246.136	2.99688	0.207283	1.79436e-48	2.38697e-46
ENSG00000137441	4	15961866	15970932	FGFBP2	fibroblast growth factor binding protein 2 [Source:HGNC Symbol;Acc:29451]	protein_coding	63.9834	2.90472	1.32248	0.0018081	0.0111482
ENSG00000177469	17	40554470	40575535	PTRF	polymerase I and transcript release factor [Source:HGNC Symbol;Acc:9688]	protein_coding	6.2969	2.88581	1.1609	0.000614521	0.00442196
ENSG00000006075	17	34415602	34417515	CCL3	chemokine (C-C motif) ligand 3 [Source:HGNC Symbol;Acc:10627]	protein_coding	1511.39	2.83356	0.0983643	1.56172e-183	1.46724e-180
ENSG00000185105	17	79897521	79905109	MYADML2	myeloid-associated differentiation marker-like 2 [Source:HGNC Symbol;Acc:34548]	protein_coding	5.70576	2.76674	1.20164	0.000973534	0.00657124
ENSG00000185585	9	127539437	127577164	OLFML2A	olfactomedin-like 2A [Source:HGNC Symbol;Acc:27270]	protein_coding	139.932	2.66899	0.267206	9.36616e-25	5.15722e-23
ENSG00000134198	1	115590632	115632121	TSPAN2	tetraspanin 2 [Source:HGNC Symbol;Acc:20659]	protein_coding	136.945	2.63934	0.412282	1.05458e-11	2.6073e-10
ENSG00000124570	6	2948393	2972090	SERPINB6	serpin peptidase inhibitor, clade B (ovalbumin), member 6 [Source:HGNC Symbol;Acc:8950]	protein_coding	10.9413	2.57065	0.934563	0.000218382	0.00176206
ENSG00000057657	6	106534195	106557814	PRDM1	PR domain containing 1, with ZNF domain [Source:HGNC Symbol;Acc:9346]	protein_coding	3797.4	2.56808	0.0632661	0	0
ENSG00000173334	8	126442563	126450647	TRIB1	tribbles pseudokinase 1 [Source:HGNC Symbol;Acc:16891]	protein_coding	2095.26	2.55648	0.0760719	7.14056e-249	9.75789e-246
ENSG00000151320	14	32798479	33300567	AKAP6	A kinase (PRKA) anchor protein 6 [Source:HGNC Symbol;Acc:376]	protein_coding	104.608	2.49929	0.564418	3.85807e-07	5.37982e-06
ENSG00000197077	22	25348697	25593415	KIAA1671	KIAA1671 [Source:HGNC Symbol;Acc:29345]	protein_coding	16.0866	2.46884	0.852983	0.000234618	0.00187396
ENSG00000244731	6	31949801	31970458	C4A	complement component 4A (Rodgers blood group) [Source:HGNC Symbol;Acc:1323]	protein_coding	78.482	2.44509	0.743393	0.000108288	0.000951923
ENSG00000118515	6	134490384	134639250	SGK1	serum/glucocorticoid regulated kinase 1 [Source:HGNC Symbol;Acc:10810]	protein_coding	584.756	2.44028	0.224828	2.28626e-28	1.49422e-26
ENSG00000243496	HSCHR6_MHC_DBB	32758669	32762954	HLA-DOB	major histocompatibility complex, class II, DO beta [Source:HGNC Symbol;Acc:4937]	protein_coding	24.459	2.40397	0.833288	0.000143834	0.00122708
ENSG00000234475	HSCHR6_MHC_DBB	31765431	31767913	HSPA1A	heat shock 70kDa protein 1A [Source:HGNC Symbol;Acc:5232]	protein_coding	27.3478	2.37987	0.915186	0.000302085	0.00233707
ENSG00000122877	10	64571756	64679660	EGR2	early growth response 2 [Source:HGNC Symbol;Acc:3239]	protein_coding	970.556	2.37093	0.0850407	2.62571e-172	2.19276e-169
ENSG00000100453	14	25100160	25103473	GZMB	granzyme B (granzyme 2, cytotoxic T-lymphocyte-associated serine esterase 1) [Source:HGNC Symbol;Acc:4709]	protein_coding	825.511	2.35704	2.55701	0.00349258	0.0193514
ENSG00000128578	7	129074274	129128240	STRIP2	striatin interacting protein 2 [Source:HGNC Symbol;Acc:22209]	protein_coding	167.208	2.34861	0.335443	1.37055e-13	3.95433e-12
ENSG00000169918	15	31775329	32162992	OTUD7A	OTU domain containing 7A [Source:HGNC Symbol;Acc:20718]	protein_coding	30.6331	2.33007	0.676066	2.41148e-05	0.000245425
ENSG00000143067	1	120162045	120190396	ZNF697	zinc finger protein 697 [Source:HGNC Symbol;Acc:32034]	protein_coding	162.424	2.31615	0.181651	1.6923e-38	1.71883e-36
ENSG00000169783	15	77905369	78113242	LINGO1	leucine rich repeat and Ig domain containing 1 [Source:HGNC Symbol;Acc:21205]	protein_coding	21.4641	2.30968	0.681121	2.76721e-05	0.000276758
ENSG00000180535	7	97840739	97842291	BHLHA15	basic helix-loop-helix family, member a15 [Source:HGNC Symbol;Acc:22265]	protein_coding	61.2726	2.29464	0.410691	1.81381e-09	3.46444e-08
ENSG00000069020	5	65892176	66465423	MAST4	microtubule associated serine/threonine kinase family member 4 [Source:HGNC Symbol;Acc:19037]	protein_coding	127.186	2.26953	0.299583	1.88529e-15	6.33996e-14
ENSG00000111863	6	11712287	11807279	ADTRP	androgen-dependent TFPI-regulating protein [Source:HGNC Symbol;Acc:21214]	protein_coding	34.9137	2.24638	0.470915	1.02795e-07	1.55453e-06
ENSG00000165164	X	35937851	36008269	CXorf22	chromosome X open reading frame 22 [Source:HGNC Symbol;Acc:28546]	protein_coding	39.6971	2.20491	0.362875	7.27356e-11	1.6541e-09
ENSG00000205021	17	34623842	34625731	CCL3L1	chemokine (C-C motif) ligand 3-like 1 [Source:HGNC Symbol;Acc:10628]	protein_coding	177.728	2.1965	0.26108	2.26424e-18	9.10056e-17
ENSG00000159618	16	57576333	57625593	GPR114	G protein-coupled receptor 114 [Source:HGNC Symbol;Acc:19010]	protein_coding	15.8955	2.18593	1.00087	0.00160648	0.0100619
ENSG00000111732	12	8754762	8765467	AICDA	activation-induced cytidine deaminase [Source:HGNC Symbol;Acc:13203]	protein_coding	1569.43	2.17282	0.0806292	2.35949e-161	1.77339e-158
ENSG00000182871	21	46825052	46933634	COL18A1	collagen, type XVIII, alpha 1 [Source:HGNC Symbol;Acc:2195]	protein_coding	100.86	2.16977	0.475549	2.24844e-07	3.2343e-06
ENSG00000111424	12	48235320	48336831	VDR	vitamin D (1,25- dihydroxyvitamin D3) receptor [Source:HGNC Symbol;Acc:12679]	protein_coding	2810	2.12381	0.0735574	1.10036e-184	1.10271e-181
ENSG00000211949	14	106725201	106725733	IGHV3-23	immunoglobulin heavy variable 3-23 [Source:HGNC Symbol;Acc:5588]	IG_V_gene	767.146	2.12371	0.138282	2.1279e-54	3.33193e-52
ENSG00000137801	15	39873280	39891667	THBS1	thrombospondin 1 [Source:HGNC Symbol;Acc:11785]	protein_coding	91.8154	2.12073	1.12291	0.00600331	0.0302216
ENSG00000087494	12	28111017	28125638	PTHLH	parathyroid hormone-like hormone [Source:HGNC Symbol;Acc:9607]	protein_coding	13.4888	2.11814	0.689515	9.59551e-05	0.000852985
ENSG00000152592	4	88571459	88585513	DMP1	dentin matrix acidic phosphoprotein 1 [Source:HGNC Symbol;Acc:2932]	protein_coding	5.71109	2.11424	1.28784	0.00271695	0.0156961
ENSG00000224769	3	195341818	195347104			pseudogene	12.5797	2.09032	0.749515	0.000254167	0.00201192
ENSG00000115170	2	158592958	158732374	ACVR1	activin A receptor, type I [Source:HGNC Symbol;Acc:171]	protein_coding	56.7662	2.01358	0.71909	0.000258659	0.00204318
ENSG00000204257	6	32916390	32936871	HLA-DMA	major histocompatibility complex, class II, DM alpha [Source:HGNC Symbol;Acc:4934]	protein_coding	41.3908	2.00464	0.609752	3.96948e-05	0.00038546
ENSG00000168405	6	25081548	25166793	CMAHP	cytidine monophospho-N-acetylneuraminic acid hydroxylase, pseudogene [Source:HGNC Symbol;Acc:2098]	pseudogene	1019.74	1.99586	0.0886884	2.94733e-113	1.30307e-110
ENSG00000129277	17	34430983	34433014	CCL4	chemokine (C-C motif) ligand 4 [Source:HGNC Symbol;Acc:10630]	protein_coding	126.516	1.94046	0.246092	1.74579e-16	6.24826e-15
ENSG00000104728	8	1772142	1906807	ARHGEF10	Rho guanine nucleotide exchange factor (GEF) 10 [Source:HGNC Symbol;Acc:14103]	protein_coding	25.8319	1.9284	0.8209	0.000602799	0.00435429
ENSG00000147647	8	105342552	105479281	DPYS	dihydropyrimidinase [Source:HGNC Symbol;Acc:3013]	protein_coding	7.55025	1.91008	1.15712	0.00324624	0.018208
ENSG00000130287	19	19322782	19363042	NCAN	neurocan [Source:HGNC Symbol;Acc:2465]	protein_coding	64.2521	1.90808	0.421655	3.09183e-07	4.37219e-06
ENSG00000061273	12	48176505	48226915	HDAC7	histone deacetylase 7 [Source:HGNC Symbol;Acc:14067]	protein_coding	1936.4	1.89677	0.0842549	1.78669e-113	8.13862e-111
ENSG00000135709	16	85061375	85127836	KIAA0513	KIAA0513 [Source:HGNC Symbol;Acc:29058]	protein_coding	119.185	1.88286	0.37214	2.02864e-08	3.43793e-07
ENSG00000215641	HSCHR6_MHC_QBL	28870783	28891770	TRIM27	tripartite motif containing 27 [Source:HGNC Symbol;Acc:9975]	protein_coding	48.4724	1.86178	0.776259	0.000486307	0.00360462
ENSG00000134061	5	66478103	66492627	CD180	CD180 molecule [Source:HGNC Symbol;Acc:6726]	protein_coding	109.039	1.85797	0.71923	0.000756058	0.00530335
ENSG00000135842	1	184759858	184943682	FAM129A	family with sequence similarity 129, member A [Source:HGNC Symbol;Acc:16784]	protein_coding	1411.08	1.85166	0.0998589	6.42289e-78	1.60915e-75
ENSG00000116106	2	222282747	222438922	EPHA4	EPH receptor A4 [Source:HGNC Symbol;Acc:3388]	protein_coding	137.562	1.84424	0.359384	1.22917e-08	2.15599e-07
ENSG00000184557	17	76352864	76356158	SOCS3	suppressor of cytokine signaling 3 [Source:HGNC Symbol;Acc:19391]	protein_coding	1219.77	1.83892	0.184269	1.77048e-24	9.64268e-23
ENSG00000162496	1	12627939	12677737	DHRS3	dehydrogenase/reductase (SDR family) member 3 [Source:HGNC Symbol;Acc:17693]	protein_coding	17.116	1.82973	0.553584	4.17284e-05	0.000404163
ENSG00000197380	19	47150869	47164395	DACT3	dishevelled-binding antagonist of beta-catenin 3 [Source:HGNC Symbol;Acc:30745]	protein_coding	59.7215	1.80388	0.285019	1.52101e-11	3.69367e-10
ENSG00000165029	9	107543283	107690518	ABCA1	ATP-binding cassette, sub-family A (ABC1), member 1 [Source:HGNC Symbol;Acc:29]	protein_coding	17.0234	1.75295	1.14297	0.00286356	0.0163919
ENSG00000211679	22	23248512	23248973	IGLC3	immunoglobulin lambda constant 3 (Kern-Oz+ marker) [Source:HGNC Symbol;Acc:5857]	IG_C_gene	718.456	1.7437	0.192341	7.0141e-21	3.23423e-19
ENSG00000175984	1	115125469	115213043	DENND2C	DENN/MADD domain containing 2C [Source:HGNC Symbol;Acc:24748]	protein_coding	12.5566	1.69251	0.821544	0.00123214	0.00800761
ENSG00000118514	6	135238528	135271260	ALDH8A1	aldehyde dehydrogenase 8 family, member A1 [Source:HGNC Symbol;Acc:15471]	protein_coding	19.6934	1.69072	0.694418	0.000552128	0.0040466
ENSG00000138606	15	45459412	45493373	SHF	Src homology 2 domain containing F [Source:HGNC Symbol;Acc:25116]	protein_coding	190.994	1.67645	0.22755	9.49742e-15	3.03756e-13
ENSG00000113916	3	187439165	187463515	BCL6	B-cell CLL/lymphoma 6 [Source:HGNC Symbol;Acc:1001]	protein_coding	240.354	1.67137	0.292953	6.54076e-10	1.33226e-08
ENSG00000271562	HG1592_PATCH	106734945	106735477	IGHV3-23	immunoglobulin heavy variable 3-23 [Source:HGNC Symbol;Acc:5588]	IG_V_gene	83607.9	1.66934	0.0314839	0	0
ENSG00000211899	14	106320349	106322323	IGHM	immunoglobulin heavy constant mu [Source:HGNC Symbol;Acc:5541]	IG_C_gene	99856	1.64879	0.0363514	0	0
ENSG00000171502	1	86194916	86622626	COL24A1	collagen, type XXIV, alpha 1 [Source:HGNC Symbol;Acc:20821]	protein_coding	722.148	1.64746	0.10259	3.23788e-59	5.79425e-57
ENSG00000239264	6	7881483	8026646	TXNDC5	thioredoxin domain containing 5 (endoplasmic reticulum) [Source:HGNC Symbol;Acc:21073]	protein_coding	20830.3	1.64388	0.0340566	0	0
ENSG00000140465	15	75011883	75017951	CYP1A1	cytochrome P450, family 1, subfamily A, polypeptide 1 [Source:HGNC Symbol;Acc:2595]	protein_coding	37.6771	1.63789	0.725586	0.000989551	0.00666141
ENSG00000165272	9	33441152	33447609	AQP3	aquaporin 3 (Gill blood group) [Source:HGNC Symbol;Acc:636]	protein_coding	41.3126	1.62932	0.405278	2.82802e-06	3.40908e-05
ENSG00000169245	4	76942273	76944650	CXCL10	chemokine (C-X-C motif) ligand 10 [Source:HGNC Symbol;Acc:10637]	protein_coding	2564.71	1.62601	0.138148	4.81421e-33	3.91174e-31
ENSG00000125810	20	23059986	23066977	CD93	CD93 molecule [Source:HGNC Symbol;Acc:15855]	protein_coding	130.288	1.61407	0.254122	1.45853e-11	3.5592e-10
ENSG00000102271	X	86772752	86925050	KLHL4	kelch-like family member 4 [Source:HGNC Symbol;Acc:6355]	protein_coding	374.994	1.60452	0.151583	1.94067e-27	1.22059e-25
ENSG00000270786	HG1592_PATCH	107023275	107023814	IGHV3-49	immunoglobulin heavy variable 3-49 [Source:HGNC Symbol;Acc:5607]	IG_V_gene	1080.48	1.60211	0.0842489	8.04668e-82	2.28222e-79
ENSG00000079308	2	218664512	218867718	TNS1	tensin 1 [Source:HGNC Symbol;Acc:11973]	protein_coding	80.4476	1.59185	0.472354	3.46804e-05	0.000340062
ENSG00000271541	HG1592_PATCH	106320581	106322555	IGHM	immunoglobulin heavy constant mu [Source:HGNC Symbol;Acc:5541]	IG_C_gene	444585	1.58655	0.0251464	0	0
ENSG00000145113	3	195473636	195539148	MUC4	mucin 4, cell surface associated [Source:HGNC Symbol;Acc:7514]	protein_coding	11.5465	1.58467	1.02561	0.00286024	0.0163791
ENSG00000006210	16	57406370	57418960	CX3CL1	chemokine (C-X3-C motif) ligand 1 [Source:HGNC Symbol;Acc:10647]	protein_coding	39.5483	1.56386	0.649284	0.000744553	0.00523975
ENSG00000177272	1	111214310	111217655	KCNA3	potassium voltage-gated channel, shaker-related subfamily, member 3 [Source:HGNC Symbol;Acc:6221]	protein_coding	110.539	1.55913	0.392741	3.66531e-06	4.35894e-05
ENSG00000136630	1	221051699	221058401	HLX	H2.0-like homeobox [Source:HGNC Symbol;Acc:4978]	protein_coding	39.9852	1.55778	0.75954	0.00167555	0.0104293
ENSG00000143669	1	235824341	236046940	LYST	lysosomal trafficking regulator [Source:HGNC Symbol;Acc:1968]	protein_coding	393.316	1.55622	0.158684	5.95533e-24	3.10835e-22
ENSG00000138061	2	38294116	38337044	CYP1B1	cytochrome P450, family 1, subfamily B, polypeptide 1 [Source:HGNC Symbol;Acc:2597]	protein_coding	921.388	1.55602	0.0949106	1.25911e-61	2.30816e-59
ENSG00000114446	3	107879659	107941417	IFT57	intraflagellar transport 57 homolog (Chlamydomonas) [Source:HGNC Symbol;Acc:17367]	protein_coding	374.483	1.54463	0.148953	2.15487e-26	1.29568e-24
ENSG00000211671	22	23165153	23165787	IGLV2-8	immunoglobulin lambda variable 2-8 [Source:HGNC Symbol;Acc:5895]	IG_V_gene	925.212	1.53736	0.103	1.34422e-51	1.98101e-49
ENSG00000185432	12	51317255	51326300	METTL7A	methyltransferase like 7A [Source:HGNC Symbol;Acc:24550]	protein_coding	383.522	1.53502	0.263103	2.82283e-10	5.99333e-09
ENSG00000118985	5	95220802	95297775	ELL2	elongation factor, RNA polymerase II, 2 [Source:HGNC Symbol;Acc:17064]	protein_coding	2961.77	1.53444	0.0955935	3.65043e-59	6.45567e-57
ENSG00000124225	20	56223448	56286592	PMEPA1	prostate transmembrane protein, androgen induced 1 [Source:HGNC Symbol;Acc:14107]	protein_coding	135.404	1.5303	0.317434	7.81785e-08	1.20531e-06
ENSG00000038295	4	166794410	167025047	TLL1	tolloid-like 1 [Source:HGNC Symbol;Acc:11843]	protein_coding	24.3595	1.5234	0.7508	0.00129969	0.00836339
ENSG00000073282	3	189349205	189615068	TP63	tumor protein p63 [Source:HGNC Symbol;Acc:15979]	protein_coding	183.561	1.51712	0.256339	1.81938e-10	3.93509e-09
ENSG00000211950	14	106733144	106733639	IGHV1-24	immunoglobulin heavy variable 1-24 [Source:HGNC Symbol;Acc:5551]	IG_V_gene	224.565	1.50732	0.199202	2.67865e-15	8.90828e-14
ENSG00000110002	11	123986069	124018428	VWA5A	von Willebrand factor A domain containing 5A [Source:HGNC Symbol;Acc:6658]	protein_coding	248.441	1.50592	0.272572	2.17922e-09	4.12569e-08
ENSG00000163449	2	216946589	216967506	TMEM169	transmembrane protein 169 [Source:HGNC Symbol;Acc:25130]	protein_coding	58.8987	1.50471	0.472748	6.83558e-05	0.000629611
ENSG00000211677	22	23243156	23243617	IGLC2	immunoglobulin lambda constant 2 (Kern-Oz- marker) [Source:HGNC Symbol;Acc:5856]	IG_C_gene	55195.6	1.50113	0.0390046	0	0
ENSG00000100285	22	29876219	29887379	NEFH	neurofilament, heavy polypeptide [Source:HGNC Symbol;Acc:7737]	protein_coding	9.28963	1.49346	1.03488	0.00351752	0.019461
ENSG00000243978	X	109602044	109699562	RGAG1	retrotransposon gag domain containing 1 [Source:HGNC Symbol;Acc:29245]	protein_coding	37.2412	1.48517	0.562331	0.000358873	0.0027342
ENSG00000104951	19	50392911	50432796	IL4I1	interleukin 4 induced 1 [Source:HGNC Symbol;Acc:19094]	protein_coding	11186	1.4705	0.0417074	2.08879e-273	3.13986e-270
ENSG00000211668	22	23134980	23135496	IGLV2-11	immunoglobulin lambda variable 2-11 [Source:HGNC Symbol;Acc:5887]	IG_V_gene	28.6095	1.46911	0.53718	0.000270679	0.00212806
ENSG00000159733	4	2271309	2420390	ZFYVE28	zinc finger, FYVE domain containing 28 [Source:HGNC Symbol;Acc:29334]	protein_coding	177.799	1.46806	0.208729	1.22208e-13	3.53956e-12
ENSG00000176034	X	36053908	36163187	CHDC2	calponin homology domain containing 2 [Source:HGNC Symbol;Acc:26708]	protein_coding	9.01615	1.46796	1.14063	0.00447806	0.0238365
ENSG00000205081	X	36246735	36403431	CXorf30	chromosome X open reading frame 30 [Source:HGNC Symbol;Acc:27298]	protein_coding	14.1258	1.45984	0.696781	0.00124136	0.0080605
ENSG00000106524	7	16639401	16685442	ANKMY2	ankyrin repeat and MYND domain containing 2 [Source:HGNC Symbol;Acc:25370]	protein_coding	10.887	1.4498	1.39525	0.00467969	0.0247781
ENSG00000105967	7	115575202	115799950	TFEC	transcription factor EC [Source:HGNC Symbol;Acc:11754]	protein_coding	621.197	1.44875	0.125314	4.03916e-32	3.0665e-30
ENSG00000211940	14	106552285	106552809	IGHV3-9	immunoglobulin heavy variable 3-9 [Source:HGNC Symbol;Acc:5628]	IG_V_gene	9598.52	1.44256	0.0519564	5.59704e-173	4.9491e-170
ENSG00000102962	16	57392684	57400102	CCL22	chemokine (C-C motif) ligand 22 [Source:HGNC Symbol;Acc:10621]	protein_coding	16139.7	1.44201	0.0443558	5.46286e-233	6.84314e-230
ENSG00000211640	22	22550113	22550860	IGLV6-57	immunoglobulin lambda variable 6-57 [Source:HGNC Symbol;Acc:5927]	IG_V_gene	41430	1.43839	0.0387297	3.60382e-303	6.77157e-300
ENSG00000123066	12	116395711	116715143	MED13L	mediator complex subunit 13-like [Source:HGNC Symbol;Acc:22962]	protein_coding	3263.78	1.43383	0.0632188	4.97561e-115	2.33729e-112
ENSG00000153064	4	102332443	102995969	BANK1	B-cell scaffold protein with ankyrin repeats 1 [Source:HGNC Symbol;Acc:18233]	protein_coding	228.637	1.42526	0.200942	9.37735e-14	2.74777e-12
ENSG00000186891	1	1138888	1142071	TNFRSF18	tumor necrosis factor receptor superfamily, member 18 [Source:HGNC Symbol;Acc:11914]	protein_coding	479.271	1.42418	0.120173	1.39084e-33	1.17455e-31
ENSG00000174749	4	113066553	113116412	C4orf32	chromosome 4 open reading frame 32 [Source:HGNC Symbol;Acc:26813]	protein_coding	72.9942	1.42182	0.452961	9.17946e-05	0.000819392
ENSG00000135454	12	58017193	58027138	B4GALNT1	beta-1,4-N-acetyl-galactosaminyl transferase 1 [Source:HGNC Symbol;Acc:4117]	protein_coding	15.5087	1.41845	1.09722	0.00429661	0.0230174
ENSG00000144935	3	142442916	142526730	TRPC1	transient receptor potential cation channel, subfamily C, member 1 [Source:HGNC Symbol;Acc:12333]	protein_coding	15.2079	1.40634	1.03282	0.00469443	0.0248398
ENSG00000177103	11	117298489	117688240	DSCAML1	Down syndrome cell adhesion molecule like 1 [Source:HGNC Symbol;Acc:14656]	protein_coding	72.4233	1.39667	0.334976	1.70679e-06	2.14878e-05
ENSG00000171786	1	160336857	160342638	NHLH1	nescient helix loop helix 1 [Source:HGNC Symbol;Acc:7817]	protein_coding	15.1968	1.38442	0.762793	0.0022856	0.013596
ENSG00000069493	12	9817565	9848413	CLEC2D	C-type lectin domain family 2, member D [Source:HGNC Symbol;Acc:14351]	protein_coding	92.5006	1.36773	0.303484	3.45725e-07	4.8615e-06
ENSG00000171522	5	40679600	40693837	PTGER4	prostaglandin E receptor 4 (subtype EP4) [Source:HGNC Symbol;Acc:9596]	protein_coding	38.1484	1.35493	0.437339	8.92825e-05	0.00079839
ENSG00000186409	1	42929001	43120335	CCDC30	coiled-coil domain containing 30 [Source:HGNC Symbol;Acc:26103]	protein_coding	45.3568	1.35345	0.51086	0.000325631	0.0025025
ENSG00000132465	4	71521258	71547534	IGJ	immunoglobulin J polypeptide, linker protein for immunoglobulin alpha and mu polypeptides [Source:HGNC Symbol;Acc:5713]	protein_coding	33397.9	1.34617	0.0258129	0	0
ENSG00000223638	19	56270380	56274541	RFPL4A	ret finger protein-like 4A [Source:HGNC Symbol;Acc:16449]	protein_coding	10.2512	1.34598	1.08028	0.00476876	0.025117
ENSG00000187997	17	76142434	76162258	C17orf99	chromosome 17 open reading frame 99 [Source:HGNC Symbol;Acc:34490]	protein_coding	75.6337	1.34506	0.285969	1.47238e-07	2.16989e-06
ENSG00000183091	2	152341850	152591001	NEB	nebulin [Source:HGNC Symbol;Acc:7720]	protein_coding	245.334	1.3396	0.340557	4.32487e-06	5.08299e-05
ENSG00000211664	22	23077095	23077584	IGLV2-18	immunoglobulin lambda variable 2-18 [Source:HGNC Symbol;Acc:5889]	IG_V_gene	591.629	1.33539	0.114924	2.01819e-32	1.57188e-30
ENSG00000157064	1	183217372	183387737	NMNAT2	nicotinamide nucleotide adenylyltransferase 2 [Source:HGNC Symbol;Acc:16789]	protein_coding	26.0523	1.33466	0.975652	0.00379413	0.0207199
ENSG00000211897	14	106235439	106237742	IGHG3	immunoglobulin heavy constant gamma 3 (G3m marker) [Source:HGNC Symbol;Acc:5527]	IG_C_gene	61.3461	1.33188	0.417117	7.26269e-05	0.000665626
ENSG00000162909	1	223889295	223963720	CAPN2	calpain 2, (m/II) large subunit [Source:HGNC Symbol;Acc:1479]	protein_coding	211.486	1.33137	0.264632	3.6177e-08	5.87905e-07
ENSG00000253234	22	23198937	23199213	IGLV2-5	immunoglobulin lambda variable 2-5 (pseudogene) [Source:HGNC Symbol;Acc:5894]	IG_V_pseudogene	896.038	1.32355	0.09094	3.4224e-49	4.67687e-47
ENSG00000100368	22	37309670	37336491	CSF2RB	colony stimulating factor 2 receptor, beta, low-affinity (granulocyte-macrophage) [Source:HGNC Symbol;Acc:2436]	protein_coding	1292.13	1.31962	0.0843741	2.36001e-56	3.89842e-54
ENSG00000100867	14	24099324	24114848	DHRS2	dehydrogenase/reductase (SDR family) member 2 [Source:HGNC Symbol;Acc:18349]	protein_coding	528.429	1.31939	0.338451	7.08101e-06	8.01519e-05
ENSG00000151575	15	56536207	56738195	TEX9	testis expressed 9 [Source:HGNC Symbol;Acc:29585]	protein_coding	130.88	1.3167	0.299863	6.38063e-07	8.59442e-06
ENSG00000231939	HSCHR6_MHC_SSTO	32715138	32722385	HLA-DQB1	major histocompatibility complex, class II, DQ beta 1 [Source:HGNC Symbol;Acc:4944]	protein_coding	24.8954	1.31573	0.467734	0.000229286	0.00183722
ENSG00000169129	10	116054583	116164515	AFAP1L2	actin filament associated protein 1-like 2 [Source:HGNC Symbol;Acc:25901]	protein_coding	211.249	1.31397	0.398037	5.01682e-05	0.000476392
ENSG00000256594	12	9787188	9811008			pseudogene	50.6752	1.31375	0.351866	1.00285e-05	0.000110763
ENSG00000123191	13	52506809	52585630	ATP7B	ATPase, Cu++ transporting, beta polypeptide [Source:HGNC Symbol;Acc:870]	protein_coding	57.2546	1.30329	0.351855	1.10238e-05	0.000120956
ENSG00000119714	14	91698876	91720269	GPR68	G protein-coupled receptor 68 [Source:HGNC Symbol;Acc:4519]	protein_coding	135.998	1.29903	0.235711	2.17624e-09	4.12525e-08
ENSG00000081026	1	113933371	114228545	MAGI3	membrane associated guanylate kinase, WW and PDZ domain containing 3 [Source:HGNC Symbol;Acc:29647]	protein_coding	30.2336	1.29318	0.548061	0.000705881	0.00499802
ENSG00000137936	1	94027347	94312706	BCAR3	breast cancer anti-estrogen resistance 3 [Source:HGNC Symbol;Acc:973]	protein_coding	35.082	1.29262	0.458495	0.00021438	0.00173536
ENSG00000225485	17	36584662	36668628	ARHGAP23	Rho GTPase activating protein 23 [Source:HGNC Symbol;Acc:29293]	protein_coding	74.1005	1.28968	0.421968	0.000104296	0.000921138
ENSG00000171552	20	30252255	30311792	BCL2L1	BCL2-like 1 [Source:HGNC Symbol;Acc:992]	protein_coding	2372.27	1.28879	0.0765212	7.89103e-65	1.6249e-62
ENSG00000198832	22	31500758	31516055		Selenoprotein M [Source:UniProtKB/Swiss-Prot;Acc:Q8WWX9]	protein_coding	64.9729	1.28762	0.433123	0.000141732	0.00121397
ENSG00000049246	1	7844380	7905237	PER3	period circadian clock 3 [Source:HGNC Symbol;Acc:8847]	protein_coding	24.2439	1.28396	0.856217	0.00331066	0.0185013
ENSG00000229104	2	139654721	139655668	YY1P2	YY1 transcription factor pseudogene 2 [Source:HGNC Symbol;Acc:45095]	pseudogene	26.8996	1.28302	0.49141	0.000396041	0.00299612
ENSG00000144749	3	66429221	66551687	LRIG1	leucine-rich repeats and immunoglobulin-like domains 1 [Source:HGNC Symbol;Acc:17360]	protein_coding	249.847	1.27781	0.296117	8.78895e-07	1.15183e-05
ENSG00000127528	19	16435628	16438685	KLF2	Kruppel-like factor 2 [Source:HGNC Symbol;Acc:6347]	protein_coding	483.313	1.27569	0.115484	1.48707e-29	1.02539e-27
ENSG00000163590	3	160473390	160796695	PPM1L	protein phosphatase, Mg2+/Mn2+ dependent, 1L [Source:HGNC Symbol;Acc:16381]	protein_coding	109.287	1.25269	0.387841	6.03182e-05	0.00056282
ENSG00000136261	7	16685756	16746148	BZW2	basic leucine zipper and W2 domains 2 [Source:HGNC Symbol;Acc:18808]	protein_coding	140.558	1.24908	0.197191	1.45702e-11	3.5592e-10
ENSG00000175793	1	27189633	27190947	SFN	stratifin [Source:HGNC Symbol;Acc:10773]	protein_coding	10.8939	1.24434	0.777833	0.0032809	0.0183681
ENSG00000196110	19	9404951	9420514	ZNF699	zinc finger protein 699 [Source:HGNC Symbol;Acc:24750]	protein_coding	58.4409	1.24224	0.283559	6.87688e-07	9.21331e-06
ENSG00000172771	3	129120164	129147494	EFCAB12	EF-hand calcium binding domain 12 [Source:HGNC Symbol;Acc:28061]	protein_coding	52.7988	1.23682	0.369274	4.21263e-05	0.000407492
ENSG00000269636	5	150157867	150176297			protein_coding	525.116	1.22965	0.122079	5.20823e-25	2.93222e-23
ENSG00000003402	2	201980827	202041410	CFLAR	CASP8 and FADD-like apoptosis regulator [Source:HGNC Symbol;Acc:1876]	protein_coding	6490.56	1.22554	0.0502038	1.05489e-132	5.66324e-130
ENSG00000166676	16	10854776	10912651	TVP23A	trans-golgi network vesicle protein 23 homolog A (S. cerevisiae) [Source:HGNC Symbol;Acc:20398]	protein_coding	596.709	1.22369	0.105814	4.11493e-32	3.10832e-30
ENSG00000205336	16	57644564	57698944	GPR56	G protein-coupled receptor 56 [Source:HGNC Symbol;Acc:4512]	protein_coding	50.1386	1.21341	0.539903	0.00102433	0.0068526
ENSG00000237724	HSCHR6_MHC_COX	31770617	31773099	HSPA1A	heat shock 70kDa protein 1A [Source:HGNC Symbol;Acc:5232]	protein_coding	470.306	1.21259	0.135459	2.32481e-20	1.03087e-18
ENSG00000106366	7	100770370	100782547	SERPINE1	serpin peptidase inhibitor, clade E (nexin, plasminogen activator inhibitor type 1), member 1 [Source:HGNC Symbol;Acc:8583]	protein_coding	670.399	1.18778	0.340543	3.24337e-05	0.000319492
ENSG00000188153	X	107683074	107940775	COL4A5	collagen, type IV, alpha 5 [Source:HGNC Symbol;Acc:2207]	protein_coding	225.583	1.18618	0.202715	3.22334e-10	6.78616e-09
ENSG00000172794	17	72666717	72743474	RAB37	RAB37, member RAS oncogene family [Source:HGNC Symbol;Acc:30268]	protein_coding	243.337	1.17887	0.162453	2.65402e-14	8.19205e-13
ENSG00000224309	21	14410481	14439354	ANKRD30BP2	ankyrin repeat domain 30B pseudogene 2 [Source:HGNC Symbol;Acc:16620]	pseudogene	39.3752	1.17057	0.487179	0.000688243	0.00488386
ENSG00000184588	1	66258197	66840259	PDE4B	phosphodiesterase 4B, cAMP-specific [Source:HGNC Symbol;Acc:8781]	protein_coding	431.483	1.17046	0.136004	5.31556e-19	2.21339e-17
ENSG00000135363	11	33880122	33913836	LMO2	LIM domain only 2 (rhombotin-like 1) [Source:HGNC Symbol;Acc:6642]	protein_coding	119.53	1.16527	0.263225	5.87888e-07	7.96138e-06
ENSG00000105204	19	40315990	40324841	DYRK1B	dual-specificity tyrosine-(Y)-phosphorylation regulated kinase 1B [Source:HGNC Symbol;Acc:3092]	protein_coding	312.732	1.16287	0.1427	2.51325e-17	9.49224e-16
ENSG00000143507	1	221874766	221915518	DUSP10	dual specificity phosphatase 10 [Source:HGNC Symbol;Acc:3065]	protein_coding	1085.16	1.15795	0.0793775	2.68022e-49	3.69625e-47
ENSG00000166341	11	6642556	6677085	DCHS1	dachsous cadherin-related 1 [Source:HGNC Symbol;Acc:13681]	protein_coding	30.4425	1.15699	0.509049	0.000974925	0.00657473
ENSG00000106546	7	17338246	17385776	AHR	aryl hydrocarbon receptor [Source:HGNC Symbol;Acc:348]	protein_coding	2287.36	1.1484	0.104824	4.54623e-29	3.05084e-27
ENSG00000162825	1	144146808	144224481	NBPF8	neuroblastoma breakpoint family, member 8 [Source:HGNC Symbol;Acc:31990]	protein_coding	231.513	1.14469	0.185184	4.30736e-11	9.97662e-10
ENSG00000171914	15	62682725	63136830	TLN2	talin 2 [Source:HGNC Symbol;Acc:15447]	protein_coding	124.531	1.13584	0.495482	0.000889587	0.00608938
ENSG00000086288	7	37888199	37940003	NME8	NME/NM23 family member 8 [Source:HGNC Symbol;Acc:16473]	protein_coding	100.69	1.1358	0.414847	0.000289522	0.00225614
ENSG00000120875	8	29190581	29208185	DUSP4	dual specificity phosphatase 4 [Source:HGNC Symbol;Acc:3070]	protein_coding	8975.05	1.13461	0.0316144	3.77248e-283	6.30087e-280
ENSG00000166444	11	8714898	8932498	ST5	suppression of tumorigenicity 5 [Source:HGNC Symbol;Acc:11350]	protein_coding	323.114	1.11132	0.251826	6.18262e-07	8.35015e-06
ENSG00000078114	10	21068902	21463116	NEBL	nebulette [Source:HGNC Symbol;Acc:16932]	protein_coding	77.3158	1.10442	0.418593	0.000383522	0.00290727
ENSG00000134250	1	120454176	120612240	NOTCH2	notch 2 [Source:HGNC Symbol;Acc:7882]	protein_coding	204.156	1.09857	0.193627	9.34163e-10	1.86982e-08
ENSG00000130592	11	1874200	1913497	LSP1	lymphocyte-specific protein 1 [Source:HGNC Symbol;Acc:6707]	protein_coding	16114.6	1.09134	0.0370593	9.382e-192	1.00736e-188
ENSG00000103489	16	17195626	17564738	XYLT1	xylosyltransferase I [Source:HGNC Symbol;Acc:15516]	protein_coding	952.901	1.07974	0.0894875	1.16219e-34	1.04611e-32
ENSG00000205268	8	66629745	66754557	PDE7A	phosphodiesterase 7A [Source:HGNC Symbol;Acc:8791]	protein_coding	740.798	1.07822	0.0808056	9.92433e-42	1.09693e-39
ENSG00000107338	9	37919131	38069210	SHB	Src homology 2 domain containing adaptor protein B [Source:HGNC Symbol;Acc:10838]	protein_coding	273.706	1.07615	0.251626	1.28562e-06	1.64213e-05
ENSG00000272852	HG1350_HG959_PATCH	42365823	42378831	RPS19	ribosomal protein S19 [Source:HGNC Symbol;Acc:10402]	protein_coding	101.736	1.07611	0.283504	8.68597e-06	9.66451e-05
ENSG00000236632	HSCHR6_MHC_MANN	30501925	30506663	HLA-E	major histocompatibility complex, class I, E [Source:HGNC Symbol;Acc:4962]	protein_coding	59.4691	1.07173	0.598295	0.00248165	0.0145492
ENSG00000170396	2	185463093	185804219	ZNF804A	zinc finger protein 804A [Source:HGNC Symbol;Acc:21711]	protein_coding	29.6614	1.07162	0.4467	0.000785564	0.00545432
ENSG00000143889	2	38789120	38830728	HNRNPLL	heterogeneous nuclear ribonucleoprotein L-like [Source:HGNC Symbol;Acc:25127]	protein_coding	644.759	1.06611	0.135625	2.86649e-16	1.0129e-14
ENSG00000160844	7	99798283	99869855	GATS	GATS, stromal antigen 3 opposite strand [Source:HGNC Symbol;Acc:29954]	protein_coding	53.7319	1.06487	0.408565	0.000452231	0.0033787
ENSG00000179841	14	64932217	64941221	AKAP5	A kinase (PRKA) anchor protein 5 [Source:HGNC Symbol;Acc:375]	protein_coding	87.3883	1.06401	0.249009	1.21077e-06	1.55691e-05
ENSG00000112893	5	109025067	109205326	MAN2A1	mannosidase, alpha, class 2A, member 1 [Source:HGNC Symbol;Acc:6824]	protein_coding	784.924	1.06298	0.108023	5.63268e-24	2.9605e-22
ENSG00000006459	7	139784546	139876835	KDM7A	lysine (K)-specific demethylase 7A [Source:HGNC Symbol;Acc:22224]	protein_coding	117.34	1.04928	0.363242	0.000201615	0.00164621
ENSG00000184164	22	50311815	50321188	CRELD2	cysteine-rich with EGF-like domains 2 [Source:HGNC Symbol;Acc:28150]	protein_coding	1227.59	1.0483	0.0880062	7.35804e-34	6.28444e-32
ENSG00000109466	4	166128770	166244308	KLHL2	kelch-like family member 2 [Source:HGNC Symbol;Acc:6353]	protein_coding	1027.57	1.0479	0.0973225	4.16804e-28	2.68901e-26
ENSG00000270629	HG1287_PATCH	149219394	149282305		Neuroblastoma breakpoint family member 1 [Source:UniProtKB/TrEMBL;Acc:S4R3H5]	protein_coding	65.961	1.0475	0.309955	4.1972e-05	0.000406261
ENSG00000241674	HSCHR6_MHC_QBL	32831136	32849631	HLA-DMB	major histocompatibility complex, class II, DM beta [Source:HGNC Symbol;Acc:4935]	protein_coding	2737.26	1.0437	0.0489353	5.29663e-102	2.04151e-99
ENSG00000072682	5	131527531	131631008	P4HA2	prolyl 4-hydroxylase, alpha polypeptide II [Source:HGNC Symbol;Acc:8547]	protein_coding	3219.82	1.04293	0.0435163	4.87526e-128	2.44283e-125
ENSG00000197852	1	112223252	112298446	FAM212B	family with sequence similarity 212, member B [Source:HGNC Symbol;Acc:28045]	protein_coding	80.2911	1.0398	0.550223	0.0021766	0.0130261
ENSG00000105851	7	106505723	106547590	PIK3CG	phosphatidylinositol-4,5-bisphosphate 3-kinase, catalytic subunit gamma [Source:HGNC Symbol;Acc:8978]	protein_coding	249.223	1.03594	0.24157	1.185e-06	1.529e-05
ENSG00000198780	5	74073399	74162776	FAM169A	family with sequence similarity 169, member A [Source:HGNC Symbol;Acc:29138]	protein_coding	420.224	1.03343	0.120037	5.65858e-19	2.34972e-17
ENSG00000103034	16	58496750	58547532	NDRG4	NDRG family member 4 [Source:HGNC Symbol;Acc:14466]	protein_coding	83.241	1.0197	0.371999	0.000321118	0.00247287
ENSG00000231555	HSCHR6_MHC_DBB	31777702	31780222	HSPA1B	heat shock 70kDa protein 1B [Source:HGNC Symbol;Acc:5233]	protein_coding	272.933	1.01287	0.203302	4.30321e-08	6.89615e-07
ENSG00000173110	1	161494036	161496681	HSPA6	heat shock 70kDa protein 6 (HSP70B') [Source:HGNC Symbol;Acc:5239]	protein_coding	54.7381	1.00952	0.415842	0.000725724	0.00511825
ENSG00000153487	13	111365083	111373421	ING1	inhibitor of growth family, member 1 [Source:HGNC Symbol;Acc:6062]	protein_coding	626.689	1.00818	0.112306	2.16801e-20	9.64186e-19
ENSG00000188321	19	9434448	9461838	ZNF559	zinc finger protein 559 [Source:HGNC Symbol;Acc:28197]	protein_coding	51.2498	0.998083	0.321434	0.000110482	0.000969505
ENSG00000211895	14	106173457	106175002	IGHA1	immunoglobulin heavy constant alpha 1 [Source:HGNC Symbol;Acc:5478]	IG_C_gene	207.588	0.991084	0.293949	4.68767e-05	0.000449109
ENSG00000179583	16	10971055	11026079	CIITA	class II, major histocompatibility complex, transactivator [Source:HGNC Symbol;Acc:7067]	protein_coding	7931.83	0.988736	0.0669218	1.2511e-50	1.75761e-48
ENSG00000162144	11	61116217	61129771	CYB561A3	cytochrome b561 family, member A3 [Source:HGNC Symbol;Acc:23014]	protein_coding	2443.74	0.985734	0.0801462	6.95492e-36	6.41389e-34
ENSG00000259885	HG115_PATCH	101928441	101964991	SH2B2	SH2B adaptor protein 2 [Source:HGNC Symbol;Acc:17381]	protein_coding	821.804	0.961455	0.100412	7.93912e-23	3.96481e-21
ENSG00000102780	13	42614176	42830714	DGKH	diacylglycerol kinase, eta [Source:HGNC Symbol;Acc:2854]	protein_coding	876.895	0.953804	0.116431	1.73842e-17	6.70048e-16
ENSG00000163386	1	145289772	145370303	NBPF10	neuroblastoma breakpoint family, member 10 [Source:HGNC Symbol;Acc:31992]	protein_coding	416.171	0.94942	0.146265	6.83128e-12	1.72875e-10
ENSG00000162645	1	89571815	89616139	GBP2	guanylate binding protein 2, interferon-inducible [Source:HGNC Symbol;Acc:4183]	protein_coding	1316.36	0.949116	0.0819511	4.0253e-32	3.0665e-30
ENSG00000106780	9	123363091	123476748	MEGF9	multiple EGF-like-domains 9 [Source:HGNC Symbol;Acc:3234]	protein_coding	258.114	0.948057	0.159957	2.27987e-10	4.8819e-09
ENSG00000101445	20	37434348	37551667	PPP1R16B	protein phosphatase 1, regulatory subunit 16B [Source:HGNC Symbol;Acc:15850]	protein_coding	10966.9	0.946139	0.0357864	1.3989e-154	1.00135e-151
ENSG00000082146	2	202252581	202345569	STRADB	STE20-related kinase adaptor beta [Source:HGNC Symbol;Acc:13205]	protein_coding	254.854	0.944439	0.198138	1.34808e-07	2.0024e-06
ENSG00000164970	9	34398182	34458568	FAM219A	family with sequence similarity 219, member A [Source:HGNC Symbol;Acc:19920]	protein_coding	170.46	0.938243	0.193588	9.59349e-08	1.45666e-06
ENSG00000076043	11	114310108	114321001	REXO2	RNA exonuclease 2 [Source:HGNC Symbol;Acc:17851]	protein_coding	186.61	0.937943	0.164215	9.07043e-10	1.81796e-08
ENSG00000232804	HSCHR6_MHC_APD	31806879	31809393	HSPA1B	heat shock 70kDa protein 1B [Source:HGNC Symbol;Acc:5233]	protein_coding	542.747	0.937767	0.179485	1.29127e-08	2.25703e-07
ENSG00000008517	16	3115298	3131908	IL32	interleukin 32 [Source:HGNC Symbol;Acc:16830]	protein_coding	10369	0.937489	0.0361985	5.35384e-149	3.49908e-146
ENSG00000134369	1	201592411	201796102	NAV1	neuron navigator 1 [Source:HGNC Symbol;Acc:15989]	protein_coding	118.86	0.936559	0.514484	0.00273918	0.0157881
ENSG00000213145	14	105952654	105955284	CRIP1	cysteine-rich protein 1 (intestinal) [Source:HGNC Symbol;Acc:2360]	protein_coding	2629.48	0.929972	0.0538139	5.22979e-68	1.12306e-65
ENSG00000213443	12	9847980	9848823			pseudogene	26.5465	0.925566	0.526528	0.00320752	0.0180244
ENSG00000205795	2	10196907	10221071	CYS1	cystin 1 [Source:HGNC Symbol;Acc:18525]	protein_coding	53.8837	0.924701	0.379607	0.000784013	0.00544858
ENSG00000152969	4	6027926	6202318	JAKMIP1	janus kinase and microtubule interacting protein 1 [Source:HGNC Symbol;Acc:26460]	protein_coding	903.239	0.924171	0.0915693	5.10634e-25	2.88566e-23
ENSG00000136717	2	127805603	127864931	BIN1	bridging integrator 1 [Source:HGNC Symbol;Acc:1052]	protein_coding	28.9878	0.92301	0.723649	0.00573617	0.0291305
ENSG00000131378	3	16355081	16555533	RFTN1	raftlin, lipid raft linker 1 [Source:HGNC Symbol;Acc:30278]	protein_coding	9262.02	0.918331	0.0369422	3.03841e-137	1.75667e-134
ENSG00000107242	9	71320575	71624092	PIP5K1B	phosphatidylinositol-4-phosphate 5-kinase, type I, beta [Source:HGNC Symbol;Acc:8995]	protein_coding	227.905	0.917761	0.150369	8.18355e-11	1.8443e-09
ENSG00000166068	15	38544527	38649450	SPRED1	sprouty-related, EVH1 domain containing 1 [Source:HGNC Symbol;Acc:20249]	protein_coding	68.992	0.916337	0.366652	0.000666866	0.00475764
ENSG00000128228	22	21996550	21998587	SDF2L1	stromal cell-derived factor 2-like 1 [Source:HGNC Symbol;Acc:10676]	protein_coding	1025.67	0.904083	0.106903	2.25432e-18	9.08497e-17
ENSG00000167723	17	3413796	3461289	TRPV3	transient receptor potential cation channel, subfamily V, member 3 [Source:HGNC Symbol;Acc:18084]	protein_coding	697.612	0.903247	0.123331	1.89443e-14	5.92039e-13
ENSG00000179603	7	126078652	126893348	GRM8	glutamate receptor, metabotropic 8 [Source:HGNC Symbol;Acc:4600]	protein_coding	48.3238	0.901816	0.401945	0.0013084	0.00841585
ENSG00000176845	17	81037567	81052864	METRNL	meteorin, glial cell differentiation regulator-like [Source:HGNC Symbol;Acc:27584]	protein_coding	14.5946	0.900974	0.899747	0.00740262	0.0358955
ENSG00000128274	22	43088127	43117304	A4GALT	alpha 1,4-galactosyltransferase [Source:HGNC Symbol;Acc:18149]	protein_coding	124.444	0.900688	0.29162	0.000130719	0.00112865
ENSG00000154165	3	98250743	98251960	GPR15	G protein-coupled receptor 15 [Source:HGNC Symbol;Acc:4469]	protein_coding	3609.06	0.900104	0.0459929	2.88787e-86	9.23626e-84
ENSG00000154642	21	19161284	19191703	C21orf91	chromosome 21 open reading frame 91 [Source:HGNC Symbol;Acc:16459]	protein_coding	1410.34	0.897737	0.0692882	1.86077e-39	1.94244e-37
ENSG00000173208	12	39943835	40013553	ABCD2	ATP-binding cassette, sub-family D (ALD), member 2 [Source:HGNC Symbol;Acc:66]	protein_coding	1254.25	0.894911	0.0984303	8.47038e-21	3.85839e-19
ENSG00000271425	HG1287_PATCH	146752733	146831219		neuroblastoma breakpoint family member 14 [Source:RefSeq peptide;Acc:NP_056198]	protein_coding	67.74	0.893302	0.365152	0.000800996	0.00555121
ENSG00000115687	2	242045514	242089679	PASK	PAS domain containing serine/threonine kinase [Source:HGNC Symbol;Acc:17270]	protein_coding	4263.71	0.892986	0.0453698	2.07381e-87	6.92746e-85
ENSG00000211893	14	106109389	106111127	IGHG2	immunoglobulin heavy constant gamma 2 (G2m marker) [Source:HGNC Symbol;Acc:5526]	IG_C_gene	30.1595	0.891871	0.631249	0.0053296	0.0275319
ENSG00000111452	12	131438452	131626014	GPR133	G protein-coupled receptor 133 [Source:HGNC Symbol;Acc:19893]	protein_coding	286.987	0.884803	0.189837	2.3951e-07	3.43213e-06
ENSG00000006740	17	12692856	12894960	ARHGAP44	Rho GTPase activating protein 44 [Source:HGNC Symbol;Acc:29096]	protein_coding	2119.9	0.884419	0.0666642	3.15514e-41	3.38772e-39
ENSG00000184371	1	110452864	110473614	CSF1	colony stimulating factor 1 (macrophage) [Source:HGNC Symbol;Acc:2432]	protein_coding	1006.46	0.879095	0.122296	5.13994e-14	1.52997e-12
ENSG00000170456	12	31535157	31744031	DENND5B	DENN/MADD domain containing 5B [Source:HGNC Symbol;Acc:28338]	protein_coding	432.877	0.877871	0.142694	6.17989e-11	1.41394e-09
ENSG00000124334	X	155227246	155240482	IL9R	interleukin 9 receptor [Source:HGNC Symbol;Acc:6030]	protein_coding	159.115	0.877833	0.298094	0.000201311	0.00164462
ENSG00000127124	1	41972036	42501596	HIVEP3	human immunodeficiency virus type I enhancer binding protein 3 [Source:HGNC Symbol;Acc:13561]	protein_coding	1538.84	0.877177	0.0636412	2.82906e-44	3.40212e-42
ENSG00000151692	2	7057523	7208417	RNF144A	ring finger protein 144A [Source:HGNC Symbol;Acc:20457]	protein_coding	301.194	0.871872	0.187105	2.462e-07	3.51795e-06
ENSG00000186017	19	36936021	36980804	ZNF566	zinc finger protein 566 [Source:HGNC Symbol;Acc:25919]	protein_coding	142.36	0.871552	0.32116	0.000405636	0.0030564
ENSG00000070159	9	112137746	112260590	PTPN3	protein tyrosine phosphatase, non-receptor type 3 [Source:HGNC Symbol;Acc:9655]	protein_coding	579.405	0.868094	0.154385	1.56112e-09	3.02017e-08
ENSG00000230141	HSCHR6_MHC_MCF	33005421	33010855	HLA-DOA	major histocompatibility complex, class II, DO alpha [Source:HGNC Symbol;Acc:4936]	protein_coding	993.568	0.867406	0.156435	2.39519e-09	4.50619e-08
ENSG00000120925	8	42704780	42752433	RNF170	ring finger protein 170 [Source:HGNC Symbol;Acc:25358]	protein_coding	240.095	0.86735	0.249117	3.4346e-05	0.000337003
ENSG00000107485	10	8095567	8117161	GATA3	GATA binding protein 3 [Source:HGNC Symbol;Acc:4172]	protein_coding	42.2988	0.864369	0.370988	0.00108465	0.0071921
ENSG00000168772	4	105389469	105416058	CXXC4	CXXC finger protein 4 [Source:HGNC Symbol;Acc:24593]	protein_coding	460.062	0.8638	0.246424	3.2069e-05	0.00031652
ENSG00000099958	22	24176690	24181315	DERL3	derlin 3 [Source:HGNC Symbol;Acc:14236]	protein_coding	585.483	0.861901	0.0954541	1.53459e-20	6.90658e-19
ENSG00000224501	HSCHR6_MHC_COX	31782890	31785413	HSPA1B	heat shock 70kDa protein 1B [Source:HGNC Symbol;Acc:5233]	protein_coding	909.204	0.856467	0.195811	9.33971e-07	1.22082e-05
ENSG00000116406	1	184659365	184724047	EDEM3	ER degradation enhancer, mannosidase alpha-like 3 [Source:HGNC Symbol;Acc:16787]	protein_coding	1442.07	0.854975	0.117181	2.66234e-14	8.20087e-13
ENSG00000160683	11	118754475	118768508	CXCR5	chemokine (C-X-C motif) receptor 5 [Source:HGNC Symbol;Acc:1060]	protein_coding	1171.46	0.852613	0.319428	0.000576073	0.00418942
ENSG00000271383	HG1287_PATCH	150162303	150242670		NBPF [Source:UniProtKB/TrEMBL;Acc:Q3BBU2]	protein_coding	159.977	0.852286	0.189349	5.55719e-07	7.5598e-06
ENSG00000139926	14	51955818	52197445	FRMD6	FERM domain containing 6 [Source:HGNC Symbol;Acc:19839]	protein_coding	223.095	0.85036	0.179281	1.66664e-07	2.43469e-06
ENSG00000153253	2	165944032	166060577	SCN3A	sodium channel, voltage-gated, type III, alpha subunit [Source:HGNC Symbol;Acc:10590]	protein_coding	2652.7	0.84956	0.0802392	3.17424e-27	1.96359e-25
ENSG00000110400	11	119494120	119599794	PVRL1	poliovirus receptor-related 1 (herpesvirus entry mediator C) [Source:HGNC Symbol;Acc:9706]	protein_coding	2170.65	0.844626	0.100229	3.15589e-18	1.2517e-16
ENSG00000105855	7	20370325	20455377	ITGB8	integrin, beta 8 [Source:HGNC Symbol;Acc:6163]	protein_coding	136.301	0.837265	0.186875	6.08649e-07	8.22771e-06
ENSG00000205683	14	73086004	73360809	DPF3	D4, zinc and double PHD fingers, family 3 [Source:HGNC Symbol;Acc:17427]	protein_coding	162.863	0.833469	0.280242	0.000193345	0.00158644
ENSG00000116985	1	40222854	40254533	BMP8B	bone morphogenetic protein 8b [Source:HGNC Symbol;Acc:1075]	protein_coding	463.57	0.830221	0.103282	8.161e-17	2.97037e-15
ENSG00000169136	19	50431959	50437192	ATF5	activating transcription factor 5 [Source:HGNC Symbol;Acc:790]	protein_coding	14494.3	0.829621	0.0559024	6.76212e-51	9.68078e-49
ENSG00000163596	2	203640690	203736708	ICA1L	islet cell autoantigen 1,69kDa-like [Source:HGNC Symbol;Acc:14442]	protein_coding	66.1512	0.829344	0.332261	0.000766387	0.00536328
ENSG00000115993	2	202241930	202316302	TRAK2	trafficking protein, kinesin binding 2 [Source:HGNC Symbol;Acc:13206]	protein_coding	656.269	0.820294	0.104585	4.00711e-16	1.40408e-14
ENSG00000101665	18	46446223	46477081	SMAD7	SMAD family member 7 [Source:HGNC Symbol;Acc:6773]	protein_coding	389.64	0.818668	0.199373	3.15743e-06	3.79699e-05
ENSG00000108370	17	63133549	63223821	RGS9	regulator of G-protein signaling 9 [Source:HGNC Symbol;Acc:10004]	protein_coding	218.933	0.818397	0.203823	4.73464e-06	5.5343e-05
ENSG00000167964	16	2190804	2204166	RAB26	RAB26, member RAS oncogene family [Source:HGNC Symbol;Acc:14259]	protein_coding	88.0063	0.815277	0.278164	0.000236695	0.00188954
ENSG00000091436	2	173940163	174132738		Mitogen-activated protein kinase kinase kinase MLT [Source:UniProtKB/Swiss-Prot;Acc:Q9NYL2]	protein_coding	308.849	0.815243	0.144718	1.49029e-09	2.89059e-08
ENSG00000050438	12	51785101	51902980	SLC4A8	solute carrier family 4, sodium bicarbonate cotransporter, member 8 [Source:HGNC Symbol;Acc:11034]	protein_coding	33.4335	0.814518	0.46158	0.00363493	0.0200001
ENSG00000155792	8	120885957	121063152	DEPTOR	DEP domain containing MTOR-interacting protein [Source:HGNC Symbol;Acc:22953]	protein_coding	30.868	0.810975	0.561973	0.00575758	0.0292096
ENSG00000048462	16	12058964	12061925	TNFRSF17	tumor necrosis factor receptor superfamily, member 17 [Source:HGNC Symbol;Acc:11913]	protein_coding	2069.52	0.809492	0.056786	3.93802e-47	5.01664e-45
ENSG00000115841	2	38150330	38294285	RMDN2	regulator of microtubule dynamics 2 [Source:HGNC Symbol;Acc:26567]	protein_coding	84.575	0.806345	0.318919	0.00072308	0.00510777
ENSG00000130595	11	1940792	1959936	TNNT3	troponin T type 3 (skeletal, fast) [Source:HGNC Symbol;Acc:11950]	protein_coding	57.007	0.806156	0.405347	0.00250063	0.014649
ENSG00000130396	6	168227602	168372703	MLLT4	myeloid/lymphoid or mixed-lineage leukemia (trithorax homolog, Drosophila); translocated to, 4 [Source:HGNC Symbol;Acc:7137]	protein_coding	1852.33	0.805201	0.0683733	5.51107e-33	4.43007e-31
ENSG00000132718	1	155829300	155854990	SYT11	synaptotagmin XI [Source:HGNC Symbol;Acc:19239]	protein_coding	1607.85	0.803358	0.0855086	5.2333e-22	2.56244e-20
ENSG00000198216	1	181382238	181777219	CACNA1E	calcium channel, voltage-dependent, R type, alpha 1E subunit [Source:HGNC Symbol;Acc:1392]	protein_coding	807.562	0.800173	0.104404	1.70315e-15	5.7403e-14
ENSG00000105971	7	115927434	116148595	CAV2	caveolin 2 [Source:HGNC Symbol;Acc:1528]	protein_coding	223.934	0.799421	0.335991	0.00105713	0.00704381
ENSG00000181915	10	64564516	64568238	ADO	2-aminoethanethiol (cysteamine) dioxygenase [Source:HGNC Symbol;Acc:23506]	protein_coding	1817.2	0.795116	0.0584671	4.03593e-43	4.63116e-41
ENSG00000060558	19	3136191	3163767	GNA15	guanine nucleotide binding protein (G protein), alpha 15 (Gq class) [Source:HGNC Symbol;Acc:4383]	protein_coding	937.698	0.793787	0.075154	4.41366e-27	2.71911e-25
ENSG00000149212	11	94898704	94965705	SESN3	sestrin 3 [Source:HGNC Symbol;Acc:23060]	protein_coding	262.833	0.788079	0.197426	5.39048e-06	6.22826e-05
ENSG00000120860	12	102406705	102455927	CCDC53	coiled-coil domain containing 53 [Source:HGNC Symbol;Acc:24256]	protein_coding	333.322	0.781241	0.164337	1.81129e-07	2.63066e-06
ENSG00000118513	6	135502453	135540311	MYB	v-myb avian myeloblastosis viral oncogene homolog [Source:HGNC Symbol;Acc:7545]	protein_coding	1145.37	0.779143	0.0719698	2.28588e-28	1.49422e-26
ENSG00000144815	3	101498046	101547073	NXPE3	neurexophilin and PC-esterase domain family, member 3 [Source:HGNC Symbol;Acc:28238]	protein_coding	341.686	0.772185	0.153633	4.49947e-08	7.18005e-07
ENSG00000164305	4	185548850	185570663	CASP3	caspase 3, apoptosis-related cysteine peptidase [Source:HGNC Symbol;Acc:1504]	protein_coding	1684.82	0.771165	0.0623999	4.44288e-36	4.14816e-34
ENSG00000112232	6	62389865	62996132	KHDRBS2	KH domain containing, RNA binding, signal transduction associated 2 [Source:HGNC Symbol;Acc:18114]	protein_coding	39.7472	0.770875	0.365934	0.00206929	0.0124822
ENSG00000105426	19	5158506	5340814	PTPRS	protein tyrosine phosphatase, receptor type, S [Source:HGNC Symbol;Acc:9681]	protein_coding	1770.16	0.769935	0.0694757	1.53185e-29	1.05145e-27
ENSG00000078596	X	78615881	78623164	ITM2A	integral membrane protein 2A [Source:HGNC Symbol;Acc:6173]	protein_coding	107.736	0.769836	0.253507	0.000179099	0.00148087
ENSG00000124588	6	2988221	3019996	NQO2	NAD(P)H dehydrogenase, quinone 2 [Source:HGNC Symbol;Acc:7856]	protein_coding	42.7538	0.769306	0.488382	0.00532336	0.0275175
ENSG00000123080	1	51426417	51440305	CDKN2C	cyclin-dependent kinase inhibitor 2C (p18, inhibits CDK4) [Source:HGNC Symbol;Acc:1789]	protein_coding	132.453	0.769212	0.171355	6.32906e-07	8.5326e-06
ENSG00000163376	3	67048727	67061634	KBTBD8	kelch repeat and BTB (POZ) domain containing 8 [Source:HGNC Symbol;Acc:30691]	protein_coding	447.164	0.768934	0.14415	8.85152e-09	1.57091e-07
ENSG00000138760	4	77079890	77135046	SCARB2	scavenger receptor class B, member 2 [Source:HGNC Symbol;Acc:1665]	protein_coding	2385.82	0.765803	0.0786528	2.09214e-23	1.07335e-21
ENSG00000143384	1	150547032	150552066	MCL1	myeloid cell leukemia sequence 1 (BCL2-related) [Source:HGNC Symbol;Acc:6943]	protein_coding	8613.43	0.763146	0.0404916	2.96801e-80	8.11185e-78
ENSG00000132207	16	30205208	30208882	SLX1A	SLX1 structure-specific endonuclease subunit homolog A (S. cerevisiae) [Source:HGNC Symbol;Acc:20922]	protein_coding	238.348	0.76139	0.411724	0.00331706	0.0185292
ENSG00000148204	9	126118449	126142603	CRB2	crumbs homolog 2 (Drosophila) [Source:HGNC Symbol;Acc:18688]	protein_coding	20.9355	0.757106	0.643778	0.00808348	0.0385626
ENSG00000173821	17	78234665	78372586	RNF213	ring finger protein 213 [Source:HGNC Symbol;Acc:14539]	protein_coding	10431.5	0.754527	0.0785784	7.23367e-23	3.62455e-21
ENSG00000135698	16	82181403	82203831	MPHOSPH6	M-phase phosphoprotein 6 [Source:HGNC Symbol;Acc:7214]	protein_coding	207.851	0.753086	0.174669	1.43628e-06	1.82504e-05
ENSG00000137094	9	34989638	34998897	DNAJB5	DnaJ (Hsp40) homolog, subfamily B, member 5 [Source:HGNC Symbol;Acc:14887]	protein_coding	367.977	0.752455	0.169638	8.13087e-07	1.07213e-05
ENSG00000035720	4	68424446	68473055	STAP1	signal transducing adaptor family member 1 [Source:HGNC Symbol;Acc:24133]	protein_coding	38.3069	0.749155	0.386405	0.00305532	0.0173181
ENSG00000118689	6	108881038	109005977	FOXO3	forkhead box O3 [Source:HGNC Symbol;Acc:3821]	protein_coding	1676.92	0.748328	0.0618228	1.06342e-34	9.62968e-33
ENSG00000100473	14	31343720	31364271	COCH	cochlin [Source:HGNC Symbol;Acc:2180]	protein_coding	159.466	0.747538	0.270555	0.000420959	0.00316077
ENSG00000161326	17	35849937	35873603	DUSP14	dual specificity phosphatase 14 [Source:HGNC Symbol;Acc:17007]	protein_coding	657.309	0.745701	0.0880483	2.52246e-18	1.01114e-16
ENSG00000102575	19	11685475	11689823	ACP5	acid phosphatase 5, tartrate resistant [Source:HGNC Symbol;Acc:124]	protein_coding	50.3321	0.743067	0.448743	0.00542881	0.0278892
ENSG00000262812	HG299_PATCH	118914898	118927912	HYOU1	hypoxia up-regulated 1 [Source:HGNC Symbol;Acc:16931]	protein_coding	460.017	0.742826	0.246893	0.000204017	0.0016625
ENSG00000156113	10	78629359	79398353	KCNMA1	potassium large conductance calcium-activated channel, subfamily M, alpha member 1 [Source:HGNC Symbol;Acc:6284]	protein_coding	2699.87	0.741095	0.0768981	5.60821e-23	2.82894e-21
ENSG00000140678	16	31366455	31394318	ITGAX	integrin, alpha X (complement component 3 receptor 4 subunit) [Source:HGNC Symbol;Acc:6152]	protein_coding	1069	0.736917	0.131615	2.13807e-09	4.05801e-08
ENSG00000187193	16	56716336	56718108	MT1X	metallothionein 1X [Source:HGNC Symbol;Acc:7405]	protein_coding	49.7648	0.73662	0.507418	0.00634324	0.0315775
ENSG00000050730	4	122052563	122148621	TNIP3	TNFAIP3 interacting protein 3 [Source:HGNC Symbol;Acc:19315]	protein_coding	102.438	0.735266	0.53829	0.00815981	0.0388405
ENSG00000017427	12	102789645	102874423	IGF1	insulin-like growth factor 1 (somatomedin C) [Source:HGNC Symbol;Acc:5464]	protein_coding	1215.95	0.734522	0.09083	6.37998e-17	2.33343e-15
ENSG00000058335	15	79252289	79383115	RASGRF1	Ras protein-specific guanine nucleotide-releasing factor 1 [Source:HGNC Symbol;Acc:9875]	protein_coding	65.284	0.731299	0.414583	0.00439304	0.0234503
ENSG00000127920	7	93551011	93557922	GNG11	guanine nucleotide binding protein (G protein), gamma 11 [Source:HGNC Symbol;Acc:4403]	protein_coding	48.4468	0.727194	0.604263	0.00922972	0.0429938
ENSG00000198964	10	52065360	52384923	SGMS1	sphingomyelin synthase 1 [Source:HGNC Symbol;Acc:29799]	protein_coding	113.835	0.726839	0.249508	0.000278997	0.00218431
ENSG00000163947	3	56761446	57113357	ARHGEF3	Rho guanine nucleotide exchange factor (GEF) 3 [Source:HGNC Symbol;Acc:683]	protein_coding	2052.91	0.721681	0.0524373	4.70808e-44	5.52905e-42
ENSG00000239732	3	52255096	52273183	TLR9	toll-like receptor 9 [Source:HGNC Symbol;Acc:15633]	protein_coding	97.2404	0.720013	0.367342	0.0031419	0.017722
ENSG00000126391	11	65154070	65180996	FRMD8	FERM domain containing 8 [Source:HGNC Symbol;Acc:25462]	protein_coding	1110.82	0.71671	0.109369	5.9855e-12	1.51983e-10
ENSG00000172915	13	35516424	36247159	NBEA	neurobeachin [Source:HGNC Symbol;Acc:7648]	protein_coding	114.023	0.71536	0.212287	6.6256e-05	0.000612145
ENSG00000130363	6	159393903	159421219	RSPH3	radial spoke 3 homolog (Chlamydomonas) [Source:HGNC Symbol;Acc:21054]	protein_coding	164.047	0.715061	0.217895	8.8029e-05	0.000788589
ENSG00000075399	16	89773542	89787394	VPS9D1	VPS9 domain containing 1 [Source:HGNC Symbol;Acc:13526]	protein_coding	120.509	0.714873	0.216822	8.36597e-05	0.00075394
ENSG00000121039	8	74206847	74237516	RDH10	retinol dehydrogenase 10 (all-trans) [Source:HGNC Symbol;Acc:19975]	protein_coding	69.6143	0.71485	0.362661	0.00298473	0.0169692
ENSG00000169442	1	26644448	26647014	CD52	CD52 molecule [Source:HGNC Symbol;Acc:1804]	protein_coding	969.157	0.714126	0.0738295	4.37964e-23	2.22415e-21
ENSG00000188042	2	235401685	235405697	ARL4C	ADP-ribosylation factor-like 4C [Source:HGNC Symbol;Acc:698]	protein_coding	524.273	0.710551	0.113779	4.5344e-11	1.04702e-09
ENSG00000173320	4	184774584	184944679	STOX2	storkhead box 2 [Source:HGNC Symbol;Acc:25450]	protein_coding	650.957	0.708921	0.168619	2.47739e-06	3.03011e-05
ENSG00000176788	5	17065707	17276943	BASP1	brain abundant, membrane attached signal protein 1 [Source:HGNC Symbol;Acc:957]	protein_coding	6816.75	0.708724	0.034631	5.57295e-94	1.90392e-91
ENSG00000135916	2	231729354	231743963	ITM2C	integral membrane protein 2C [Source:HGNC Symbol;Acc:6175]	protein_coding	860.52	0.707849	0.0872082	5.12525e-17	1.8976e-15
ENSG00000239329	HSCHR6_MHC_MANN	33056220	33074714	HLA-DMB	major histocompatibility complex, class II, DM beta [Source:HGNC Symbol;Acc:4935]	protein_coding	684.85	0.705552	0.150399	2.66156e-07	3.79228e-06
ENSG00000179750	22	39378352	39388809	APOBEC3B	apolipoprotein B mRNA editing enzyme, catalytic polypeptide-like 3B [Source:HGNC Symbol;Acc:17352]	protein_coding	1005.2	0.705174	0.0805927	2.27973e-19	9.62608e-18
ENSG00000167604	19	36378555	36393205	NFKBID	nuclear factor of kappa light polypeptide gene enhancer in B-cells inhibitor, delta [Source:HGNC Symbol;Acc:15671]	protein_coding	571.285	0.704758	0.112215	3.53985e-11	8.31423e-10
ENSG00000154978	7	55503749	55640681	VOPP1	vesicular, overexpressed in cancer, prosurvival protein 1 [Source:HGNC Symbol;Acc:34518]	protein_coding	6962.99	0.704549	0.0427219	4.73628e-62	8.93258e-60
ENSG00000138623	15	74701630	74726808	SEMA7A	semaphorin 7A, GPI membrane anchor (John Milton Hagen blood group) [Source:HGNC Symbol;Acc:10741]	protein_coding	5907.72	0.703907	0.0455919	9.75877e-55	1.57735e-52
ENSG00000197381	21	46493768	46646478	ADARB1	adenosine deaminase, RNA-specific, B1 [Source:HGNC Symbol;Acc:226]	protein_coding	804.498	0.702752	0.104477	1.89134e-12	4.94445e-11
ENSG00000213240	1	145209119	145291972	NOTCH2NL	notch 2 N-terminal like [Source:HGNC Symbol;Acc:31862]	protein_coding	161.651	0.700067	0.190352	2.21268e-05	0.000227348
ENSG00000146247	6	79645584	79787953	PHIP	pleckstrin homology domain interacting protein [Source:HGNC Symbol;Acc:15673]	protein_coding	2043.91	0.699155	0.0546417	2.02608e-38	2.04403e-36
ENSG00000143878	2	20646835	20649200	RHOB	ras homolog family member B [Source:HGNC Symbol;Acc:668]	protein_coding	26.0529	0.698357	0.606627	0.00935485	0.0434421
ENSG00000211829	14	22931924	22934779	TRDC	T cell receptor delta constant [Source:HGNC Symbol;Acc:12253]	TR_C_gene	225.137	0.695019	0.139759	6.75155e-08	1.0517e-06
ENSG00000197081	6	160390131	160534539	IGF2R	insulin-like growth factor 2 receptor [Source:HGNC Symbol;Acc:5467]	protein_coding	5527.64	0.691798	0.0626912	2.98078e-29	2.01834e-27
ENSG00000138767	4	78634541	78740769	CNOT6L	CCR4-NOT transcription complex, subunit 6-like [Source:HGNC Symbol;Acc:18042]	protein_coding	1063.79	0.690689	0.0924182	4.20554e-15	1.38332e-13
ENSG00000183580	5	15500305	15939900	FBXL7	F-box and leucine-rich repeat protein 7 [Source:HGNC Symbol;Acc:13604]	protein_coding	101.725	0.689288	0.266586	0.000781765	0.00544303
ENSG00000137726	11	117707693	117748201	FXYD6	FXYD domain containing ion transport regulator 6 [Source:HGNC Symbol;Acc:4030]	protein_coding	48.8394	0.686715	0.628413	0.0108388	0.0489856
ENSG00000157600	X	109245859	109425962	TMEM164	transmembrane protein 164 [Source:HGNC Symbol;Acc:26217]	protein_coding	601.348	0.686572	0.159305	1.64488e-06	2.07606e-05
ENSG00000085433	1	109512836	109584850	WDR47	WD repeat domain 47 [Source:HGNC Symbol;Acc:29141]	protein_coding	371.319	0.686253	0.144873	2.17999e-07	3.13885e-06
ENSG00000163545	1	205271187	205290883	NUAK2	NUAK family, SNF1-like kinase, 2 [Source:HGNC Symbol;Acc:29558]	protein_coding	392.299	0.685895	0.175348	9.18622e-06	0.000101759
ENSG00000135736	16	57546090	57570511	CCDC102A	coiled-coil domain containing 102A [Source:HGNC Symbol;Acc:28097]	protein_coding	316.624	0.683228	0.154319	9.90782e-07	1.29396e-05
ENSG00000092051	14	24037244	24048009	JPH4	junctophilin 4 [Source:HGNC Symbol;Acc:20156]	protein_coding	1249.87	0.681925	0.0685954	3.15522e-24	1.68886e-22
ENSG00000182158	7	137559725	137686813	CREB3L2	cAMP responsive element binding protein 3-like 2 [Source:HGNC Symbol;Acc:23720]	protein_coding	4740.1	0.680981	0.0413045	5.46143e-62	1.01353e-59
ENSG00000100523	14	53510686	53620000	DDHD1	DDHD domain containing 1 [Source:HGNC Symbol;Acc:19714]	protein_coding	2530.09	0.680638	0.064116	3.04501e-27	1.89143e-25
ENSG00000057704	12	94960900	95044338	TMCC3	transmembrane and coiled-coil domain family 3 [Source:HGNC Symbol;Acc:29199]	protein_coding	977.456	0.680137	0.101061	1.91475e-12	4.99697e-11
ENSG00000150347	10	63661059	63856703	ARID5B	AT rich interactive domain 5B (MRF1-like) [Source:HGNC Symbol;Acc:17362]	protein_coding	148.557	0.677568	0.175682	1.1451e-05	0.000124823
ENSG00000142675	1	26503894	26516377	CNKSR1	connector enhancer of kinase suppressor of Ras 1 [Source:HGNC Symbol;Acc:19700]	protein_coding	150.804	0.67721	0.243991	0.000469668	0.00349335
ENSG00000078401	6	12290596	12297427	EDN1	endothelin 1 [Source:HGNC Symbol;Acc:3176]	protein_coding	49.7582	0.676409	0.54043	0.00942772	0.0437399
ENSG00000135837	1	179923873	180084015	CEP350	centrosomal protein 350kDa [Source:HGNC Symbol;Acc:24238]	protein_coding	2401.17	0.673281	0.109138	6.65539e-11	1.51812e-09
ENSG00000138814	4	101944566	102269435	PPP3CA	protein phosphatase 3, catalytic subunit, alpha isozyme [Source:HGNC Symbol;Acc:9314]	protein_coding	141.085	0.670974	0.246822	0.000562082	0.00410571
ENSG00000091157	18	54318574	54698828	WDR7	WD repeat domain 7 [Source:HGNC Symbol;Acc:13490]	protein_coding	928.972	0.667741	0.174905	1.42071e-05	0.000151785
ENSG00000163046	2	132905164	133015542	ANKRD30BL	ankyrin repeat domain 30B-like [Source:HGNC Symbol;Acc:35167]	protein_coding	63.0951	0.667264	0.301928	0.00205546	0.0124131
ENSG00000232962	HSCHR6_MHC_COX	32894248	32899682	HLA-DOA	major histocompatibility complex, class II, DO alpha [Source:HGNC Symbol;Acc:4936]	protein_coding	758.885	0.665585	0.096245	5.32322e-13	1.44438e-11
ENSG00000242685	HSCHR6_MHC_QBL	32845119	32867240	HLA-DMA	major histocompatibility complex, class II, DM alpha [Source:HGNC Symbol;Acc:4934]	protein_coding	5124.7	0.664573	0.0397911	1.54256e-63	3.01139e-61
ENSG00000149428	11	118914900	118927913	HYOU1	hypoxia up-regulated 1 [Source:HGNC Symbol;Acc:16931]	protein_coding	12130.6	0.664239	0.0383052	3.36947e-68	7.34056e-66
ENSG00000178445	9	6532464	6645650	GLDC	glycine dehydrogenase (decarboxylating) [Source:HGNC Symbol;Acc:4313]	protein_coding	2961.01	0.662618	0.0585447	1.2963e-30	9.4592e-29
ENSG00000104490	8	102698771	103137135	NCALD	neurocalcin delta [Source:HGNC Symbol;Acc:7655]	protein_coding	4298.44	0.662446	0.0518109	2.50848e-38	2.51383e-36
ENSG00000198855	12	108908962	108919614	FICD	FIC domain containing [Source:HGNC Symbol;Acc:18416]	protein_coding	315.184	0.662317	0.179588	2.27895e-05	0.000232884
ENSG00000141542	17	80612849	80656604	RAB40B	RAB40B, member RAS oncogene family [Source:HGNC Symbol;Acc:18284]	protein_coding	65.675	0.659976	0.293854	0.00193054	0.011768
ENSG00000110031	11	58294344	58345693	LPXN	leupaxin [Source:HGNC Symbol;Acc:14061]	protein_coding	8059.87	0.659654	0.0345569	3.77953e-82	1.09258e-79
ENSG00000160179	21	43619799	43717354	ABCG1	ATP-binding cassette, sub-family G (WHITE), member 1 [Source:HGNC Symbol;Acc:73]	protein_coding	52.6048	0.658654	0.396802	0.00600994	0.0302449
ENSG00000011422	19	44150247	44174699	PLAUR	plasminogen activator, urokinase receptor [Source:HGNC Symbol;Acc:9053]	protein_coding	170.667	0.656742	0.264957	0.00114494	0.00755188
ENSG00000115318	2	74759541	74782817	LOXL3	lysyl oxidase-like 3 [Source:HGNC Symbol;Acc:13869]	protein_coding	2098.27	0.656516	0.080327	3.66689e-17	1.36776e-15
ENSG00000231247	HSCHR6_MHC_COX	30634035	30645541	PPP1R18	protein phosphatase 1, regulatory subunit 18 [Source:HGNC Symbol;Acc:29413]	protein_coding	1881.69	0.655618	0.0834158	4.71282e-16	1.63989e-14
ENSG00000008277	7	87563458	87832204	ADAM22	ADAM metallopeptidase domain 22 [Source:HGNC Symbol;Acc:201]	protein_coding	664.722	0.655393	0.121999	8.82314e-09	1.56772e-07
ENSG00000243927	21	35445524	35515334	MRPS6	mitochondrial ribosomal protein S6 [Source:HGNC Symbol;Acc:14051]	protein_coding	1939.69	0.654232	0.0641939	2.71001e-25	1.54893e-23
ENSG00000143333	1	182567758	182573543	RGS16	regulator of G-protein signaling 16 [Source:HGNC Symbol;Acc:9997]	protein_coding	1372.37	0.654097	0.0865959	5.07397e-15	1.6617e-13
ENSG00000111186	12	1639057	1756409	WNT5B	wingless-type MMTV integration site family, member 5B [Source:HGNC Symbol;Acc:16265]	protein_coding	811.904	0.653546	0.10437	4.41395e-11	1.02078e-09
ENSG00000110931	12	121675497	121736111	CAMKK2	calcium/calmodulin-dependent protein kinase kinase 2, beta [Source:HGNC Symbol;Acc:1470]	protein_coding	1893.95	0.653369	0.0667256	1.4874e-23	7.65708e-22
ENSG00000116604	1	156433519	156470620	MEF2D	myocyte enhancer factor 2D [Source:HGNC Symbol;Acc:6997]	protein_coding	3455.5	0.65236	0.0550298	2.57971e-33	2.11903e-31
ENSG00000162594	1	67632083	67725662	IL23R	interleukin 23 receptor [Source:HGNC Symbol;Acc:19100]	protein_coding	331.99	0.650881	0.140617	4.11475e-07	5.72182e-06
ENSG00000152689	2	33661391	33789817	RASGRP3	RAS guanyl releasing protein 3 (calcium and DAG-regulated) [Source:HGNC Symbol;Acc:14545]	protein_coding	2774.32	0.650815	0.0658048	5.02314e-24	2.6494e-22
ENSG00000166598	12	104323885	104347423	HSP90B1	heat shock protein 90kDa beta (Grp94), member 1 [Source:HGNC Symbol;Acc:12028]	protein_coding	49534.7	0.650702	0.0305987	6.14994e-101	2.31115e-98
ENSG00000071537	14	81937893	82000205	SEL1L	sel-1 suppressor of lin-12-like (C. elegans) [Source:HGNC Symbol;Acc:10717]	protein_coding	3885.89	0.650623	0.0518598	5.24191e-37	5.05105e-35
ENSG00000065308	6	52362200	52441713	TRAM2	translocation associated membrane protein 2 [Source:HGNC Symbol;Acc:16855]	protein_coding	2056.27	0.647975	0.0554981	2.07348e-32	1.60662e-30
ENSG00000081320	2	196998290	197041227	STK17B	serine/threonine kinase 17b [Source:HGNC Symbol;Acc:11396]	protein_coding	3307.09	0.647317	0.0617836	1.39496e-26	8.42129e-25
ENSG00000139291	12	72079867	72097836	TMEM19	transmembrane protein 19 [Source:HGNC Symbol;Acc:25605]	protein_coding	874.111	0.646139	0.181074	3.6662e-05	0.000358324
ENSG00000099625	19	1228286	1238026	C19orf26	chromosome 19 open reading frame 26 [Source:HGNC Symbol;Acc:28617]	protein_coding	35.0817	0.646042	0.496779	0.00931919	0.0433033
ENSG00000233369	7	72569033	72619657			pseudogene	1016.59	0.645991	0.098632	7.02629e-12	1.77511e-10
ENSG00000227765	4	185220282	185220800			pseudogene	44.1462	0.645655	0.380608	0.00573514	0.0291305
ENSG00000121964	2	144695635	145090135	GTDC1	glycosyltransferase-like domain containing 1 [Source:HGNC Symbol;Acc:20887]	protein_coding	695.809	0.644906	0.0909597	1.64264e-13	4.67656e-12
ENSG00000092978	1	217600334	217804424	GPATCH2	G patch domain containing 2 [Source:HGNC Symbol;Acc:25499]	protein_coding	175.327	0.643486	0.360275	0.00489713	0.0256583
ENSG00000166845	18	51884287	51911588	C18orf54	chromosome 18 open reading frame 54 [Source:HGNC Symbol;Acc:13796]	protein_coding	188.639	0.642324	0.18063	3.92888e-05	0.000381764
ENSG00000162511	1	31205316	31230667	LAPTM5	lysosomal protein transmembrane 5 [Source:HGNC Symbol;Acc:29612]	protein_coding	56979	0.641275	0.0231104	2.2632e-170	1.79055e-167
ENSG00000136950	9	127624409	127640003	ARPC5L	actin related protein 2/3 complex, subunit 5-like [Source:HGNC Symbol;Acc:23366]	protein_coding	1601.26	0.640779	0.0601184	2.01998e-27	1.25993e-25
ENSG00000044574	9	127997132	128003609	HSPA5	heat shock 70kDa protein 5 (glucose-regulated protein, 78kDa) [Source:HGNC Symbol;Acc:5238]	protein_coding	35669.4	0.640661	0.0403691	2.60906e-58	4.50798e-56
ENSG00000095951	6	12008995	12165232	HIVEP1	human immunodeficiency virus type I enhancer binding protein 1 [Source:HGNC Symbol;Acc:4920]	protein_coding	1838.99	0.635892	0.115869	4.89756e-09	8.96713e-08
ENSG00000111348	12	15094951	15114662	ARHGDIB	Rho GDP dissociation inhibitor (GDI) beta [Source:HGNC Symbol;Acc:679]	protein_coding	18686	0.634712	0.0441378	6.42922e-48	8.33138e-46
ENSG00000134107	3	5020801	5027008	BHLHE40	basic helix-loop-helix family, member e40 [Source:HGNC Symbol;Acc:1046]	protein_coding	6728.64	0.633658	0.0583376	2.26829e-28	1.49422e-26
ENSG00000253251	5	64920592	64926718		CDNA FLJ26957 fis, clone SLV00486; Uncharacterized protein [Source:UniProtKB/TrEMBL;Acc:Q6ZNX1]	protein_coding	57.5953	0.632394	0.349665	0.00495499	0.0259253
ENSG00000175040	3	142838173	142841800	CHST2	carbohydrate (N-acetylglucosamine-6-O) sulfotransferase 2 [Source:HGNC Symbol;Acc:1970]	protein_coding	4244.28	0.628911	0.0603428	2.53876e-26	1.52042e-24
ENSG00000096093	6	52285106	52387892	EFHC1	EF-hand domain (C-terminal) containing 1 [Source:HGNC Symbol;Acc:16406]	protein_coding	490.58	0.628645	0.119742	1.84578e-08	3.15293e-07
ENSG00000129071	3	129149787	129158878	MBD4	methyl-CpG binding domain protein 4 [Source:HGNC Symbol;Acc:6919]	protein_coding	1389.17	0.626284	0.0801047	7.33281e-16	2.51659e-14
ENSG00000179163	1	24171567	24194784	FUCA1	fucosidase, alpha-L- 1, tissue [Source:HGNC Symbol;Acc:4006]	protein_coding	4434.05	0.625642	0.0531959	8.24213e-33	6.55533e-31
ENSG00000226397	12	25146358	25150453	C12orf77	chromosome 12 open reading frame 77 [Source:HGNC Symbol;Acc:27282]	protein_coding	271.322	0.624466	0.170841	2.85577e-05	0.000285046
ENSG00000175414	5	175792471	175828866	ARL10	ADP-ribosylation factor-like 10 [Source:HGNC Symbol;Acc:22042]	protein_coding	170.713	0.622995	0.434172	0.00857008	0.0404441
ENSG00000128422	17	39775689	39781094	KRT17	keratin 17 [Source:HGNC Symbol;Acc:6427]	protein_coding	48.3758	0.621386	0.655182	0.0120362	0.053387
ENSG00000176973	11	65339820	65341669	FAM89B	family with sequence similarity 89, member B [Source:HGNC Symbol;Acc:16708]	protein_coding	657.972	0.620915	0.13773	7.56369e-07	1.00174e-05
ENSG00000204287	6	32407619	32412823	HLA-DRA	major histocompatibility complex, class II, DR alpha [Source:HGNC Symbol;Acc:4947]	protein_coding	103.996	0.620461	0.338569	0.00489624	0.0256583
ENSG00000215218	5	6448736	6495022	UBE2QL1	ubiquitin-conjugating enzyme E2Q family-like 1 [Source:HGNC Symbol;Acc:37269]	protein_coding	60.5063	0.619651	0.28787	0.00262461	0.0152564
ENSG00000221963	22	36044442	36064456	APOL6	apolipoprotein L, 6 [Source:HGNC Symbol;Acc:14870]	protein_coding	1188.5	0.61886	0.0895517	6.2011e-13	1.67052e-11
ENSG00000162702	1	200374068	200379184	ZNF281	zinc finger protein 281 [Source:HGNC Symbol;Acc:13075]	protein_coding	1003.29	0.617098	0.0815581	8.97515e-15	2.88279e-13
ENSG00000145012	3	187871072	188608460	LPP	LIM domain containing preferred translocation partner in lipoma [Source:HGNC Symbol;Acc:6679]	protein_coding	331.333	0.616904	0.316389	0.00395495	0.0215012
ENSG00000162636	1	109102711	109187522	FAM102B	family with sequence similarity 102, member B [Source:HGNC Symbol;Acc:27637]	protein_coding	458.631	0.614865	0.109704	2.55512e-09	4.79508e-08
ENSG00000064309	11	125825691	125933230	CDON	cell adhesion associated, oncogene regulated [Source:HGNC Symbol;Acc:17104]	protein_coding	296.818	0.614087	0.152126	6.41288e-06	7.33068e-05
ENSG00000104805	19	49403307	49426629	NUCB1	nucleobindin 1 [Source:HGNC Symbol;Acc:8043]	protein_coding	7503.31	0.61405	0.0399338	3.51755e-54	5.39549e-52
ENSG00000005469	7	86974997	87029111	CROT	carnitine O-octanoyltransferase [Source:HGNC Symbol;Acc:2366]	protein_coding	275.477	0.611145	0.203476	0.000278963	0.00218431
ENSG00000145632	5	57749809	57756087	PLK2	polo-like kinase 2 [Source:HGNC Symbol;Acc:19699]	protein_coding	204.58	0.611107	0.236545	0.000935762	0.00635338
ENSG00000073910	13	32605437	32870794	FRY	furry homolog (Drosophila) [Source:HGNC Symbol;Acc:20367]	protein_coding	306.318	0.609512	0.202017	0.00026562	0.00209047
ENSG00000206455	HSCHR6_MHC_QBL	31118773	31124447	TCF19	transcription factor 19 [Source:HGNC Symbol;Acc:11629]	protein_coding	733.342	0.609511	0.117862	2.61735e-08	4.35704e-07
ENSG00000068796	5	61601989	61833076	KIF2A	kinesin heavy chain member 2A [Source:HGNC Symbol;Acc:6318]	protein_coding	2706.09	0.608437	0.0678624	5.07133e-20	2.23555e-18
ENSG00000165474	13	20761609	20767037	GJB2	gap junction protein, beta 2, 26kDa [Source:HGNC Symbol;Acc:4284]	protein_coding	39.9761	0.60581	0.50577	0.0117773	0.0524864
ENSG00000109066	17	72772622	72835918	TMEM104	transmembrane protein 104 [Source:HGNC Symbol;Acc:25984]	protein_coding	300.352	0.603198	0.173568	5.83319e-05	0.000546321
ENSG00000186300	19	2841433	2860482	ZNF555	zinc finger protein 555 [Source:HGNC Symbol;Acc:28382]	protein_coding	94.9942	0.601261	0.358644	0.00658396	0.0325881
ENSG00000198538	19	53300662	53360853	ZNF28	zinc finger protein 28 [Source:HGNC Symbol;Acc:13073]	protein_coding	366.248	0.601041	0.271848	0.00240839	0.014214
ENSG00000157734	15	64443914	64449680	SNX22	sorting nexin 22 [Source:HGNC Symbol;Acc:16315]	protein_coding	626.753	0.600415	0.216325	0.000578105	0.0041991
ENSG00000119729	2	46768945	46810260	RHOQ	ras homolog family member Q [Source:HGNC Symbol;Acc:17736]	protein_coding	1751.84	0.598095	0.0665596	3.56851e-20	1.5777e-18
ENSG00000115652	2	106709759	106810795	UXS1	UDP-glucuronate decarboxylase 1 [Source:HGNC Symbol;Acc:17729]	protein_coding	522.043	0.597552	0.108246	4.39385e-09	8.06452e-08
ENSG00000119979	10	120863598	120897496	FAM45A	family with sequence similarity 45, member A [Source:HGNC Symbol;Acc:31793]	protein_coding	513.031	0.596153	0.114884	2.73578e-08	4.5391e-07
ENSG00000114757	3	179512746	179754841	PEX5L	peroxisomal biogenesis factor 5-like [Source:HGNC Symbol;Acc:30024]	protein_coding	366.597	0.592109	0.171619	6.52692e-05	0.000604142
ENSG00000156675	8	37716136	37756985	RAB11FIP1	RAB11 family interacting protein 1 (class I) [Source:HGNC Symbol;Acc:30265]	protein_coding	2184.75	0.591691	0.06305	9.47785e-22	4.58106e-20
ENSG00000026508	11	35160417	35253949	CD44	CD44 molecule (Indian blood group) [Source:HGNC Symbol;Acc:1681]	protein_coding	1179.79	0.591278	0.138195	2.38111e-06	2.92084e-05
ENSG00000108797	17	40834631	40851832	CNTNAP1	contactin associated protein 1 [Source:HGNC Symbol;Acc:8011]	protein_coding	3051.8	0.590954	0.046057	1.58655e-38	1.62238e-36
ENSG00000135074	5	156822542	157002783	ADAM19	ADAM metallopeptidase domain 19 [Source:HGNC Symbol;Acc:197]	protein_coding	6985.42	0.589176	0.0396464	8.62964e-51	1.22378e-48
ENSG00000235941	HSCHR6_MHC_APD	31794605	31797087	HSPA1A	heat shock 70kDa protein 1A [Source:HGNC Symbol;Acc:5232]	protein_coding	385.134	0.586869	0.166153	4.95228e-05	0.000471455
ENSG00000159082	21	34001069	34100359	SYNJ1	synaptojanin 1 [Source:HGNC Symbol;Acc:11503]	protein_coding	270.694	0.585786	0.266208	0.00258215	0.0150735
ENSG00000197892	8	28924796	29120641	KIF13B	kinesin family member 13B [Source:HGNC Symbol;Acc:14405]	protein_coding	942.651	0.578669	0.0756432	2.89434e-15	9.56214e-14
ENSG00000185684	12	132568828	132613029	EP400NL	EP400 N-terminal like [Source:HGNC Symbol;Acc:26602]	protein_coding	208.744	0.577743	0.236881	0.00150689	0.00952145
ENSG00000235744	HSCHR6_MHC_DBB	32949907	32955340	HLA-DOA	major histocompatibility complex, class II, DO alpha [Source:HGNC Symbol;Acc:4936]	protein_coding	2049.56	0.576962	0.098992	7.62525e-10	1.54063e-08
ENSG00000198093	19	52392477	52408293	ZNF649	zinc finger protein 649 [Source:HGNC Symbol;Acc:25741]	protein_coding	92.2608	0.576185	0.335288	0.00665988	0.0329097
ENSG00000229998	HSCHR6_MHC_MANN	30688865	30700371	PPP1R18	protein phosphatase 1, regulatory subunit 18 [Source:HGNC Symbol;Acc:29413]	protein_coding	1573.7	0.575878	0.0823511	3.85309e-13	1.06863e-11
ENSG00000206305	HSCHR6_MHC_QBL	32538584	32544863	HLA-DQA1	major histocompatibility complex, class II, DQ alpha 1 [Source:HGNC Symbol;Acc:4942]	protein_coding	11722.5	0.574726	0.119832	2.7975e-07	3.97844e-06
ENSG00000148248	9	136228325	136242970	SURF4	surfeit 4 [Source:HGNC Symbol;Acc:11476]	protein_coding	95.7558	0.573192	0.407374	0.010241	0.0467201
ENSG00000137731	11	117671559	117699413	FXYD2	FXYD domain containing ion transport regulator 2 [Source:HGNC Symbol;Acc:4026]	protein_coding	150.483	0.571818	0.347423	0.00797121	0.0381481
ENSG00000164949	8	95261481	95274578	GEM	GTP binding protein overexpressed in skeletal muscle [Source:HGNC Symbol;Acc:4234]	protein_coding	686.344	0.568108	0.0835335	1.5337e-12	4.03053e-11
ENSG00000116667	1	184356192	184598154	C1orf21	chromosome 1 open reading frame 21 [Source:HGNC Symbol;Acc:15494]	protein_coding	705.111	0.567828	0.116147	1.38119e-07	2.04753e-06
ENSG00000198691	1	94458393	94586688	ABCA4	ATP-binding cassette, sub-family A (ABC1), member 4 [Source:HGNC Symbol;Acc:34]	protein_coding	696.089	0.566574	0.404003	0.0115749	0.0517684
ENSG00000144840	3	120405528	120461840	RABL3	RAB, member of RAS oncogene family-like 3 [Source:HGNC Symbol;Acc:18072]	protein_coding	642.011	0.564846	0.127267	1.21584e-06	1.5621e-05
ENSG00000182957	13	24553944	24881212	SPATA13	spermatogenesis associated 13 [Source:HGNC Symbol;Acc:23222]	protein_coding	492.463	0.564796	0.112824	7.89579e-08	1.21608e-06
ENSG00000215695	1	15986364	15988217	RSC1A1	regulatory solute carrier protein, family 1, member 1 [Source:HGNC Symbol;Acc:10458]	protein_coding	118.168	0.564695	0.24431	0.0021449	0.0128762
ENSG00000064489	19	19256376	19302967	MEF2BNB-MEF2B	MEF2BNB-MEF2B readthrough [Source:HGNC Symbol;Acc:39979]	protein_coding	167.206	0.564565	0.270925	0.00357153	0.0197017
ENSG00000144724	3	61547243	62283288	PTPRG	protein tyrosine phosphatase, receptor type, G [Source:HGNC Symbol;Acc:9671]	protein_coding	91.865	0.563791	0.335551	0.00738778	0.0358467
ENSG00000145779	5	118604387	118735383	TNFAIP8	tumor necrosis factor, alpha-induced protein 8 [Source:HGNC Symbol;Acc:17260]	protein_coding	2854.46	0.563553	0.0601312	1.15512e-21	5.52987e-20
ENSG00000071246	14	77228532	77249354	VASH1	vasohibin 1 [Source:HGNC Symbol;Acc:19964]	protein_coding	56.5261	0.563165	0.38158	0.00990511	0.0455441
ENSG00000130270	19	1782074	1812275	ATP8B3	ATPase, aminophospholipid transporter, class I, type 8B, member 3 [Source:HGNC Symbol;Acc:13535]	protein_coding	68.9658	0.561557	0.253266	0.00269859	0.015602
ENSG00000171503	4	159593277	159630775	ETFDH	electron-transferring-flavoprotein dehydrogenase [Source:HGNC Symbol;Acc:3483]	protein_coding	589.463	0.560578	0.130155	2.28402e-06	2.80502e-05
ENSG00000158850	1	161141100	161147287	B4GALT3	UDP-Gal:betaGlcNAc beta 1,4- galactosyltransferase, polypeptide 3 [Source:HGNC Symbol;Acc:926]	protein_coding	2520.93	0.559999	0.0511829	1.13462e-28	7.54676e-27
ENSG00000100629	14	80943330	81425861	CEP128	centrosomal protein 128kDa [Source:HGNC Symbol;Acc:20359]	protein_coding	238.225	0.559464	0.224681	0.00139218	0.0088901
ENSG00000135272	7	114562209	114659256	MDFIC	MyoD family inhibitor domain containing [Source:HGNC Symbol;Acc:28870]	protein_coding	1764.39	0.559268	0.0979261	1.64054e-09	3.16161e-08
ENSG00000206299	HSCHR6_MHC_QBL	32718320	32735268	TAP2	transporter 2, ATP-binding cassette, sub-family B (MDR/TAP) [Source:HGNC Symbol;Acc:44]	protein_coding	145.413	0.558875	0.361895	0.00909883	0.0425027
ENSG00000048052	7	18126572	19042039	HDAC9	histone deacetylase 9 [Source:HGNC Symbol;Acc:14065]	protein_coding	412.137	0.557565	0.134909	4.94815e-06	5.75702e-05
ENSG00000177311	3	141043055	141168634	ZBTB38	zinc finger and BTB domain containing 38 [Source:HGNC Symbol;Acc:26636]	protein_coding	9934.1	0.557413	0.0402571	1.90984e-44	2.31521e-42
ENSG00000149218	11	94822974	94865809	ENDOD1	endonuclease domain containing 1 [Source:HGNC Symbol;Acc:29129]	protein_coding	817.416	0.557184	0.104549	1.4601e-08	2.52278e-07
ENSG00000114473	3	197615946	197687013	IQCG	IQ motif containing G [Source:HGNC Symbol;Acc:25251]	protein_coding	137.584	0.553711	0.212688	0.0010488	0.00699449
ENSG00000106723	9	91003334	91093609	SPIN1	spindlin 1 [Source:HGNC Symbol;Acc:11243]	protein_coding	650.192	0.552246	0.107097	3.74765e-08	6.0771e-07
ENSG00000101096	20	50003494	50179370	NFATC2	nuclear factor of activated T-cells, cytoplasmic, calcineurin-dependent 2 [Source:HGNC Symbol;Acc:7776]	protein_coding	817.595	0.552082	0.0967499	1.75294e-09	3.35671e-08
ENSG00000127603	1	39546988	39952849	MACF1	microtubule-actin crosslinking factor 1 [Source:HGNC Symbol;Acc:13664]	protein_coding	5270.76	0.549827	0.160268	7.98007e-05	0.000723064
ENSG00000100360	22	37154246	37172300	IFT27	intraflagellar transport 27 homolog (Chlamydomonas) [Source:HGNC Symbol;Acc:18626]	protein_coding	108.593	0.549354	0.266237	0.0038904	0.0211886
ENSG00000100055	22	37678068	37711382	CYTH4	cytohesin 4 [Source:HGNC Symbol;Acc:9505]	protein_coding	769.061	0.549341	0.17421	0.000203606	0.00166067
ENSG00000268980	HG1433_PATCH	53275144	53429752		E3 ubiquitin-protein ligase HUWE1; HECT, UBA and WWE domain containing 1 [Source:UniProtKB/TrEMBL;Acc:Q5H963]	protein_coding	242.759	0.549105	0.406727	0.0117126	0.0522763
ENSG00000053254	14	89591215	90085493	FOXN3	forkhead box N3 [Source:HGNC Symbol;Acc:1928]	protein_coding	3551.28	0.547469	0.0535516	2.67541e-25	1.53499e-23
ENSG00000113369	5	90664541	90679176	ARRDC3	arrestin domain containing 3 [Source:HGNC Symbol;Acc:29263]	protein_coding	438.406	0.546661	0.16934	0.00016114	0.00134945
ENSG00000135622	2	74881355	74909186	SEMA4F	sema domain, immunoglobulin domain (Ig), transmembrane domain (TM) and short cytoplasmic domain, (semaphorin) 4F [Source:HGNC Symbol;Acc:10734]	protein_coding	149.351	0.546447	0.311244	0.00696422	0.0341888
ENSG00000181104	5	76011868	76031606	F2R	coagulation factor II (thrombin) receptor [Source:HGNC Symbol;Acc:3537]	protein_coding	5022.61	0.545828	0.0509628	1.31199e-26	7.95234e-25
ENSG00000171223	19	12902310	12904124	JUNB	jun B proto-oncogene [Source:HGNC Symbol;Acc:6205]	protein_coding	10501.4	0.544555	0.0435183	1.05123e-36	1.00013e-34
ENSG00000023330	3	52232102	52248343	ALAS1	aminolevulinate, delta-, synthase 1 [Source:HGNC Symbol;Acc:396]	protein_coding	3295.16	0.542075	0.0534729	6.14414e-25	3.4207e-23
ENSG00000075711	3	196769431	197026171	DLG1	discs, large homolog 1 (Drosophila) [Source:HGNC Symbol;Acc:2900]	protein_coding	2009.02	0.54128	0.0635378	2.74097e-18	1.0929e-16
ENSG00000010626	12	6982733	7023407	LRRC23	leucine rich repeat containing 23 [Source:HGNC Symbol;Acc:19138]	protein_coding	164.767	0.540761	0.172514	0.00022515	0.00180697
ENSG00000100027	22	22051833	22090123	YPEL1	yippee-like 1 (Drosophila) [Source:HGNC Symbol;Acc:12845]	protein_coding	56.713	0.540158	0.445791	0.013826	0.0595678
ENSG00000102181	X	149934810	150067289	CD99L2	CD99 molecule-like 2 [Source:HGNC Symbol;Acc:18237]	protein_coding	1224.91	0.540126	0.0807658	3.51747e-12	9.05388e-11
ENSG00000088340	20	34146507	34195484	FER1L4	fer-1-like 4 (C. elegans), pseudogene [Source:HGNC Symbol;Acc:15801]	pseudogene	86.6089	0.538881	0.40991	0.0127244	0.0557649
ENSG00000163568	1	159032274	159116886	AIM2	absent in melanoma 2 [Source:HGNC Symbol;Acc:357]	protein_coding	266.423	0.538699	0.150965	4.96883e-05	0.000472432
ENSG00000144118	2	120997640	121052289	RALB	v-ral simian leukemia viral oncogene homolog B [Source:HGNC Symbol;Acc:9840]	protein_coding	2971.6	0.538614	0.0575204	1.28878e-21	6.15013e-20
ENSG00000259479	15	45118569	45176892			pseudogene	362.942	0.538462	0.142235	2.15721e-05	0.000222256
ENSG00000186076	12	94034598	94035362			pseudogene	138.167	0.537708	0.2938	0.0063456	0.0315775
ENSG00000143013	1	87794151	87814606	LMO4	LIM domain only 4 [Source:HGNC Symbol;Acc:6644]	protein_coding	442.278	0.537449	0.104512	4.11092e-08	6.60207e-07
ENSG00000132002	19	14625582	14640582	DNAJB1	DnaJ (Hsp40) homolog, subfamily B, member 1 [Source:HGNC Symbol;Acc:5270]	protein_coding	1197.48	0.536494	0.0959648	3.55468e-09	6.5776e-08
ENSG00000145979	6	13266774	13328815	TBC1D7	TBC1 domain family, member 7 [Source:HGNC Symbol;Acc:21066]	protein_coding	635.875	0.533255	0.0829354	2.05144e-11	4.91822e-10
ENSG00000109670	4	153242410	153457253	FBXW7	F-box and WD repeat domain containing 7, E3 ubiquitin protein ligase [Source:HGNC Symbol;Acc:16712]	protein_coding	2378.94	0.531544	0.0822134	1.61928e-11	3.92597e-10
ENSG00000227357	HSCHR6_MHC_SSTO	32509573	32524536	HLA-DRB4	major histocompatibility complex, class II, DR beta 4 [Source:HGNC Symbol;Acc:4952]	protein_coding	961.393	0.531003	0.0724063	3.59645e-14	1.09437e-12
ENSG00000230708	HSCHR6_MHC_COX	32965679	32976889	HLA-DPB1	major histocompatibility complex, class II, DP beta 1 [Source:HGNC Symbol;Acc:4940]	protein_coding	8477.03	0.52854	0.0426075	4.20737e-36	3.95282e-34
ENSG00000118971	12	4382938	4414516	CCND2	cyclin D2 [Source:HGNC Symbol;Acc:1583]	protein_coding	10060.5	0.528513	0.0441514	8.56891e-34	7.27728e-32
ENSG00000173706	3	124684554	124774802	HEG1	heart development protein with EGF-like domains 1 [Source:HGNC Symbol;Acc:29227]	protein_coding	739.057	0.528484	0.111566	3.35211e-07	4.72248e-06
ENSG00000145743	5	107194736	107717799	FBXL17	F-box and leucine-rich repeat protein 17 [Source:HGNC Symbol;Acc:13615]	protein_coding	486.248	0.524321	0.207953	0.00144407	0.00917858
ENSG00000156026	10	74451889	74647452	MCU	mitochondrial calcium uniporter [Source:HGNC Symbol;Acc:23526]	protein_coding	361.417	0.523072	0.127421	6.11645e-06	7.01315e-05
ENSG00000115825	2	37477645	37551951	PRKD3	protein kinase D3 [Source:HGNC Symbol;Acc:9408]	protein_coding	815.454	0.521584	0.114832	8.69621e-07	1.14132e-05
ENSG00000064692	5	121647049	121799914	SNCAIP	synuclein, alpha interacting protein [Source:HGNC Symbol;Acc:11139]	protein_coding	734.947	0.519809	0.136167	1.92095e-05	0.000199971
ENSG00000232561	7	74602783	74653438	GTF2IP1	general transcription factor IIi, pseudogene 1 [Source:HGNC Symbol;Acc:4660]	pseudogene	1038.47	0.517959	0.0924418	3.56303e-09	6.57979e-08
ENSG00000126264	19	36393382	36395279	HCST	hematopoietic cell signal transducer [Source:HGNC Symbol;Acc:16977]	protein_coding	220.174	0.516904	0.177738	0.000497087	0.00367908
ENSG00000113163	5	74664311	74807963	COL4A3BP	collagen, type IV, alpha 3 (Goodpasture antigen) binding protein [Source:HGNC Symbol;Acc:2205]	protein_coding	2003.14	0.516421	0.0577352	6.43486e-20	2.82008e-18
ENSG00000100292	22	35776354	35790207	HMOX1	heme oxygenase (decycling) 1 [Source:HGNC Symbol;Acc:5013]	protein_coding	650.816	0.515276	0.0971392	1.87263e-08	3.19516e-07
ENSG00000196126	6	32546546	32557625	HLA-DRB1	major histocompatibility complex, class II, DR beta 1 [Source:HGNC Symbol;Acc:4948]	protein_coding	9266.62	0.514275	0.031549	1.76973e-60	3.20513e-58
ENSG00000135480	12	52626304	52645970	KRT7	keratin 7 [Source:HGNC Symbol;Acc:6445]	protein_coding	301.703	0.510312	0.148745	9.2034e-05	0.000820068
ENSG00000116473	1	112084840	112259313	RAP1A	RAP1A, member of RAS oncogene family [Source:HGNC Symbol;Acc:9855]	protein_coding	5735.09	0.508683	0.0391994	3.0659e-39	3.17838e-37
ENSG00000243414	5	114914339	114961876	TICAM2	toll-like receptor adaptor molecule 2 [Source:HGNC Symbol;Acc:21354]	protein_coding	126.119	0.507979	0.41085	0.01534	0.0646639
ENSG00000059769	9	114393632	114432508	DNAJC25	DnaJ (Hsp40) homolog, subfamily C , member 25 [Source:HGNC Symbol;Acc:34187]	protein_coding	206.738	0.507601	0.409246	0.0152339	0.0643067
ENSG00000087086	19	49468558	49470135	FTL	ferritin, light polypeptide [Source:HGNC Symbol;Acc:3999]	protein_coding	38399.8	0.506515	0.0313919	4.50652e-59	7.87697e-57
ENSG00000259880	HG186_PATCH	51422478	51426828	MANF	mesencephalic astrocyte-derived neurotrophic factor [Source:HGNC Symbol;Acc:15461]	protein_coding	2606.7	0.506213	0.0727431	6.11781e-13	1.65401e-11
ENSG00000168394	6	32812986	32821755	TAP1	transporter 1, ATP-binding cassette, sub-family B (MDR/TAP) [Source:HGNC Symbol;Acc:43]	protein_coding	1120.85	0.505631	0.145919	8.10881e-05	0.000733403
ENSG00000086758	X	53559057	53713673	HUWE1	HECT, UBA and WWE domain containing 1, E3 ubiquitin protein ligase [Source:HGNC Symbol;Acc:30892]	protein_coding	14948.3	0.504529	0.0596516	4.89894e-18	1.92777e-16
ENSG00000011198	3	43731605	43775863	ABHD5	abhydrolase domain containing 5 [Source:HGNC Symbol;Acc:21396]	protein_coding	174.378	0.504239	0.222124	0.00290469	0.0165957
ENSG00000160789	1	156052364	156109880	LMNA	lamin A/C [Source:HGNC Symbol;Acc:6636]	protein_coding	9983.37	0.50419	0.0610425	2.45791e-17	9.35375e-16
ENSG00000149483	11	61129473	61136981	TMEM138	transmembrane protein 138 [Source:HGNC Symbol;Acc:26944]	protein_coding	794.44	0.502793	0.13133	2.09403e-05	0.000216043
ENSG00000105409	19	42470734	42501649	ATP1A3	ATPase, Na+/K+ transporting, alpha 3 polypeptide [Source:HGNC Symbol;Acc:801]	protein_coding	122.16	0.502045	0.220291	0.00289553	0.016556
ENSG00000072609	12	133398773	133532890	CHFR	checkpoint with forkhead and ring finger domains, E3 ubiquitin protein ligase [Source:HGNC Symbol;Acc:20455]	protein_coding	1392.25	0.502027	0.0867958	1.27226e-09	2.49996e-08
ENSG00000102908	16	69598997	69738569	NFAT5	nuclear factor of activated T-cells 5, tonicity-responsive [Source:HGNC Symbol;Acc:7774]	protein_coding	1205.63	0.501592	0.0922128	9.74717e-09	1.72579e-07
ENSG00000228080	HSCHR6_MHC_SSTO	32637568	32670792	HLA-DRB1	major histocompatibility complex, class II, DR beta 1 [Source:HGNC Symbol;Acc:4948]	protein_coding	7785.36	0.50128	0.0330354	3.12572e-52	4.65207e-50
ENSG00000160223	21	45642874	45660849	ICOSLG	inducible T-cell co-stimulator ligand [Source:HGNC Symbol;Acc:17087]	protein_coding	3163.73	0.500769	0.0692046	8.54051e-14	2.51727e-12
ENSG00000002822	7	1855429	2272878	MAD1L1	MAD1 mitotic arrest deficient-like 1 (yeast) [Source:HGNC Symbol;Acc:6762]	protein_coding	1041.02	0.49945	0.0832565	3.4425e-10	7.21725e-09
ENSG00000262418	HSCHR1_3_CTG31	198619288	198737899	PTPRC	protein tyrosine phosphatase, receptor type, C [Source:HGNC Symbol;Acc:9666]	protein_coding	4601.88	0.499118	0.0729213	1.37519e-12	3.6394e-11
ENSG00000236802	HSCHR6_MHC_MCF	33415294	33416979	B3GALT4	UDP-Gal:betaGlcNAc beta 1,3-galactosyltransferase, polypeptide 4 [Source:HGNC Symbol;Acc:919]	protein_coding	160.965	0.498904	0.1937	0.00138063	0.00882381
ENSG00000168384	HSCHR6_MHC_MCF	33065822	33082016	HLA-DPA1	major histocompatibility complex, class II, DP alpha 1 [Source:HGNC Symbol;Acc:4938]	protein_coding	18404.3	0.49751	0.0294272	1.30276e-64	2.64636e-62
ENSG00000237710	HSCHR6_MHC_DBB	33021645	33032912	HLA-DPB1	major histocompatibility complex, class II, DP beta 1 [Source:HGNC Symbol;Acc:4940]	protein_coding	7089.14	0.497374	0.0444746	9.15457e-30	6.46063e-28
ENSG00000188092	1	147400506	147465753	GPR89B	G protein-coupled receptor 89B [Source:HGNC Symbol;Acc:13840]	protein_coding	237.987	0.496591	0.198166	0.00168136	0.0104612
ENSG00000183655	15	86302554	86338261	KLHL25	kelch-like family member 25 [Source:HGNC Symbol;Acc:25732]	protein_coding	126.473	0.496357	0.241318	0.00481217	0.0252836
ENSG00000165895	11	100558384	100862668	ARHGAP42	Rho GTPase activating protein 42 [Source:HGNC Symbol;Acc:26545]	protein_coding	97.1284	0.49597	0.358072	0.0141378	0.0606679
ENSG00000242574	6	32902406	32908847	HLA-DMB	major histocompatibility complex, class II, DM beta [Source:HGNC Symbol;Acc:4935]	protein_coding	103.655	0.494418	0.270581	0.0076012	0.0366928
ENSG00000196821	6	34555065	34664636	C6orf106	chromosome 6 open reading frame 106 [Source:HGNC Symbol;Acc:21215]	protein_coding	12998.8	0.494139	0.0273424	1.28446e-73	3.06477e-71
ENSG00000159388	1	203274619	203278730	BTG2	BTG family, member 2 [Source:HGNC Symbol;Acc:1131]	protein_coding	5359.05	0.493964	0.0367632	7.27276e-42	8.09809e-40
ENSG00000131470	17	40724333	40729849	PSMC3IP	PSMC3 interacting protein [Source:HGNC Symbol;Acc:17928]	protein_coding	165.963	0.493555	0.184856	0.00108584	0.00719678
ENSG00000100916	14	36295524	36401531	BRMS1L	breast cancer metastasis-suppressor 1-like [Source:HGNC Symbol;Acc:20512]	protein_coding	292.636	0.49302	0.151396	0.000174746	0.00144966
ENSG00000094804	17	38443885	38459171	CDC6	cell division cycle 6 [Source:HGNC Symbol;Acc:1744]	protein_coding	705.454	0.492448	0.125673	1.48214e-05	0.000157009
ENSG00000106089	7	73113536	73134002	STX1A	syntaxin 1A (brain) [Source:HGNC Symbol;Acc:11433]	protein_coding	78.4547	0.491417	0.38749	0.0160958	0.0671717
ENSG00000196526	4	7760441	7941653	AFAP1	actin filament associated protein 1 [Source:HGNC Symbol;Acc:24017]	protein_coding	208.864	0.491404	0.194831	0.00162878	0.0101677
ENSG00000213047	1	197473878	197744826	DENND1B	DENN/MADD domain containing 1B [Source:HGNC Symbol;Acc:28404]	protein_coding	732.82	0.491036	0.0850775	1.43131e-09	2.79421e-08
ENSG00000198833	6	90036344	90062567	UBE2J1	ubiquitin-conjugating enzyme E2, J1 [Source:HGNC Symbol;Acc:17598]	protein_coding	8297.56	0.490913	0.0386766	6.13342e-38	6.06563e-36
ENSG00000101846	X	7137497	7272851	STS	steroid sulfatase (microsomal), isozyme S [Source:HGNC Symbol;Acc:11425]	protein_coding	683.314	0.490214	0.0906449	1.14244e-08	2.01326e-07
ENSG00000224882	X	153868251	153876549	IKBKGP1	inhibitor of kappa light polypeptide gene enhancer in B-cells, kinase gamma pseudogene 1 [Source:HGNC Symbol;Acc:24455]	pseudogene	96.0131	0.489089	0.374382	0.0156049	0.0654684
ENSG00000100784	14	91336799	91526980	RPS6KA5	ribosomal protein S6 kinase, 90kDa, polypeptide 5 [Source:HGNC Symbol;Acc:10434]	protein_coding	304.507	0.488323	0.138234	6.72357e-05	0.000620054
ENSG00000054967	11	73087309	73108519	RELT	RELT tumor necrosis factor receptor [Source:HGNC Symbol;Acc:13764]	protein_coding	1063.03	0.488022	0.0783703	8.68339e-11	1.9511e-09
ENSG00000173917	17	46618256	46623441	HOXB2	homeobox B2 [Source:HGNC Symbol;Acc:5113]	protein_coding	276.009	0.487292	0.405512	0.0171022	0.0704717
ENSG00000172671	10	46111043	46168228	ZFAND4	zinc finger, AN1-type domain 4 [Source:HGNC Symbol;Acc:23504]	protein_coding	181.879	0.486101	0.183124	0.00116982	0.00768901
ENSG00000196101	HSCHR6_MHC_QBL	32417557	32430644	HLA-DRB3	major histocompatibility complex, class II, DR beta 3 [Source:HGNC Symbol;Acc:4951]	protein_coding	533.822	0.486053	0.119943	8.69377e-06	9.66603e-05
ENSG00000065923	X	46464753	46618490	SLC9A7	solute carrier family 9, subfamily A (NHE7, cation proton antiporter 7), member 7 [Source:HGNC Symbol;Acc:17123]	protein_coding	681.881	0.485876	0.104103	5.41433e-07	7.38551e-06
ENSG00000158457	7	128784712	128808671	TSPAN33	tetraspanin 33 [Source:HGNC Symbol;Acc:28743]	protein_coding	4278.93	0.485825	0.0547835	1.50936e-19	6.44566e-18
ENSG00000179361	15	74833518	74890472	ARID3B	AT rich interactive domain 3B (BRIGHT-like) [Source:HGNC Symbol;Acc:14350]	protein_coding	2116.5	0.485757	0.055773	5.96755e-19	2.4644e-17
ENSG00000143344	1	183605220	183897665	RGL1	ral guanine nucleotide dissociation stimulator-like 1 [Source:HGNC Symbol;Acc:30281]	protein_coding	888.666	0.485491	0.107006	1.02438e-06	1.33436e-05
ENSG00000109501	4	6271576	6304992	WFS1	Wolfram syndrome 1 (wolframin) [Source:HGNC Symbol;Acc:12762]	protein_coding	447.4	0.483435	0.135451	5.93738e-05	0.000554697
ENSG00000183484	14	105515728	105531782	GPR132	G protein-coupled receptor 132 [Source:HGNC Symbol;Acc:17482]	protein_coding	1456.81	0.482779	0.0952866	7.3966e-08	1.14271e-06
ENSG00000216775	6	52529946	52533953			pseudogene	710.598	0.482613	0.141493	0.000107482	0.000945389
ENSG00000143870	2	10923517	10978103	PDIA6	protein disulfide isomerase family A, member 6 [Source:HGNC Symbol;Acc:30168]	protein_coding	9774.74	0.482119	0.0331504	1.19087e-48	1.59832e-46
ENSG00000125520	20	62371214	62374858	SLC2A4RG	SLC2A4 regulator [Source:HGNC Symbol;Acc:15930]	protein_coding	470.584	0.481751	0.102033	4.16741e-07	5.78435e-06
ENSG00000166886	12	57482677	57489259	NAB2	NGFI-A binding protein 2 (EGR1 binding protein 2) [Source:HGNC Symbol;Acc:7627]	protein_coding	672.252	0.481121	0.0932998	4.55322e-08	7.25042e-07
ENSG00000120451	11	130745331	130786404	SNX19	sorting nexin 19 [Source:HGNC Symbol;Acc:21532]	protein_coding	1247.16	0.480953	0.109054	1.84907e-06	2.30858e-05
ENSG00000152217	18	42260138	42648475	SETBP1	SET binding protein 1 [Source:HGNC Symbol;Acc:15573]	protein_coding	337.572	0.479931	0.136362	7.31664e-05	0.000669408
ENSG00000169093	X	1522032	1572655	ASMTL	acetylserotonin O-methyltransferase-like [Source:HGNC Symbol;Acc:751]	protein_coding	10911.8	0.479512	0.0284744	1.11746e-63	2.21021e-61
ENSG00000196924	X	153576892	153603006	FLNA	filamin A, alpha [Source:HGNC Symbol;Acc:3754]	protein_coding	31170.7	0.479043	0.0389501	1.80666e-35	1.64592e-33
ENSG00000181450	1	227751244	227865144	ZNF678	zinc finger protein 678 [Source:HGNC Symbol;Acc:28652]	protein_coding	166.334	0.478388	0.173502	0.000897005	0.00613405
ENSG00000143702	1	243287730	243418650	CEP170	centrosomal protein 170kDa [Source:HGNC Symbol;Acc:28920]	protein_coding	1659.32	0.476489	0.0963546	1.43481e-07	2.12075e-06
ENSG00000047346	15	52873514	53002014	FAM214A	family with sequence similarity 214, member A [Source:HGNC Symbol;Acc:25609]	protein_coding	919.923	0.476187	0.0945384	8.78442e-08	1.34194e-06
ENSG00000125449	17	73106047	73126360	ARMC7	armadillo repeat containing 7 [Source:HGNC Symbol;Acc:26168]	protein_coding	192.753	0.476021	0.180357	0.00126571	0.00819389
ENSG00000169047	2	227596033	227664475	IRS1	insulin receptor substrate 1 [Source:HGNC Symbol;Acc:6125]	protein_coding	81.7822	0.475931	0.305903	0.0125404	0.0551676
ENSG00000232434	9	139738867	139741797	C9orf172	chromosome 9 open reading frame 172 [Source:HGNC Symbol;Acc:37284]	protein_coding	95.5393	0.475193	0.224186	0.00460726	0.0244377
ENSG00000117289	1	145438469	145442635	TXNIP	thioredoxin interacting protein [Source:HGNC Symbol;Acc:16952]	protein_coding	390.237	0.475002	0.147265	0.000213271	0.00172825
ENSG00000111670	12	102139275	102224716	GNPTAB	N-acetylglucosamine-1-phosphate transferase, alpha and beta subunits [Source:HGNC Symbol;Acc:29670]	protein_coding	1688.85	0.474513	0.0616214	2.72969e-15	9.05799e-14
ENSG00000196437	19	37902057	37960177	ZNF569	zinc finger protein 569 [Source:HGNC Symbol;Acc:24737]	protein_coding	52.2372	0.474185	0.322744	0.014123	0.0606374
ENSG00000143324	1	180601140	180859387	XPR1	xenotropic and polytropic retrovirus receptor 1 [Source:HGNC Symbol;Acc:12827]	protein_coding	797.756	0.473549	0.0973569	2.14404e-07	3.09005e-06
ENSG00000160785	1	156163880	156182587	SLC25A44	solute carrier family 25, member 44 [Source:HGNC Symbol;Acc:29036]	protein_coding	1184.21	0.473415	0.0949704	1.24046e-07	1.85538e-06
ENSG00000131462	17	40761694	40767252	TUBG1	tubulin, gamma 1 [Source:HGNC Symbol;Acc:12417]	protein_coding	1693.41	0.473048	0.0902072	2.92337e-08	4.80789e-07
ENSG00000107864	10	93806449	94050844	CPEB3	cytoplasmic polyadenylation element binding protein 3 [Source:HGNC Symbol;Acc:21746]	protein_coding	126.41	0.472878	0.262623	0.00863797	0.0407168
ENSG00000108272	17	34948228	34957235	DHRS11	dehydrogenase/reductase (SDR family) member 11 [Source:HGNC Symbol;Acc:28639]	protein_coding	318.561	0.472201	0.304954	0.0127876	0.055963
ENSG00000100379	22	37447779	37459430	KCTD17	potassium channel tetramerization domain containing 17 [Source:HGNC Symbol;Acc:25705]	protein_coding	251.679	0.471825	0.209871	0.00348271	0.019311
ENSG00000155660	7	148700154	148725733	PDIA4	protein disulfide isomerase family A, member 4 [Source:HGNC Symbol;Acc:30167]	protein_coding	7162.57	0.471566	0.0447622	1.20895e-26	7.35748e-25
ENSG00000133874	8	33405273	33424643	RNF122	ring finger protein 122 [Source:HGNC Symbol;Acc:21147]	protein_coding	204.199	0.470248	0.149194	0.000274718	0.00215643
ENSG00000261321	HG990_PATCH	289769	295730	FAM101B	family with sequence similarity 101, member B [Source:HGNC Symbol;Acc:28705]	protein_coding	792.446	0.470112	0.0712404	8.04287e-12	2.01501e-10
ENSG00000184887	14	105714827	105717430	BTBD6	BTB (POZ) domain containing 6 [Source:HGNC Symbol;Acc:19897]	protein_coding	381.307	0.469297	0.106316	1.89865e-06	2.36262e-05
ENSG00000162623	1	75198836	75232362	TYW3	tRNA-yW synthesizing protein 3 homolog (S. cerevisiae) [Source:HGNC Symbol;Acc:24757]	protein_coding	1662.2	0.468919	0.0768179	2.04457e-10	4.39684e-09
ENSG00000155330	16	46830519	46865323	C16orf87	chromosome 16 open reading frame 87 [Source:HGNC Symbol;Acc:33754]	protein_coding	662.435	0.468477	0.0806985	1.46247e-09	2.8403e-08
ENSG00000185338	16	11348262	11350036	SOCS1	suppressor of cytokine signaling 1 [Source:HGNC Symbol;Acc:19383]	protein_coding	1956.78	0.468434	0.0723548	1.8654e-11	4.48651e-10
ENSG00000168564	4	184365744	184369351	CDKN2AIP	CDKN2A interacting protein [Source:HGNC Symbol;Acc:24325]	protein_coding	401.571	0.468014	0.109871	3.82696e-06	4.54398e-05
ENSG00000261887	HG1063_PATCH	102594406	102614364	C5orf30	chromosome 5 open reading frame 30 [Source:HGNC Symbol;Acc:25052]	protein_coding	210.843	0.467806	0.158712	0.000529368	0.00389118
ENSG00000228696	17	44352150	44439130	ARL17B	ADP-ribosylation factor-like 17B [Source:HGNC Symbol;Acc:32387]	protein_coding	133.178	0.467568	0.255952	0.00842368	0.0398944
ENSG00000006576	7	77428122	77586818	PHTF2	putative homeodomain transcription factor 2 [Source:HGNC Symbol;Acc:13411]	protein_coding	1182.3	0.467305	0.094805	1.58038e-07	2.31995e-06
ENSG00000180228	2	179296141	179316239	PRKRA	protein kinase, interferon-inducible double stranded RNA dependent activator [Source:HGNC Symbol;Acc:9438]	protein_coding	1535.25	0.467068	0.0753179	1.10611e-10	2.44174e-09
ENSG00000033170	14	65877310	66210839	FUT8	fucosyltransferase 8 (alpha (1,6) fucosyltransferase) [Source:HGNC Symbol;Acc:4019]	protein_coding	1731.11	0.466624	0.0817936	2.50841e-09	4.71329e-08
ENSG00000229685	HSCHR6_MHC_DBB	33010288	33026494	HLA-DPA1	major histocompatibility complex, class II, DP alpha 1 [Source:HGNC Symbol;Acc:4938]	protein_coding	1234.88	0.466281	0.0612935	5.69181e-15	1.85595e-13
ENSG00000140105	14	100800125	100843142	WARS	tryptophanyl-tRNA synthetase [Source:HGNC Symbol;Acc:12729]	protein_coding	16613.3	0.465398	0.0456401	6.34177e-25	3.51769e-23
ENSG00000155090	8	103661007	103668130	KLF10	Kruppel-like factor 10 [Source:HGNC Symbol;Acc:11810]	protein_coding	750.182	0.465209	0.0842382	6.57094e-09	1.19005e-07
ENSG00000243612	HSCHR6_MHC_APD	32764306	32768591	HLA-DOB	major histocompatibility complex, class II, DO beta [Source:HGNC Symbol;Acc:4937]	protein_coding	672.626	0.464169	0.0893447	4.002e-08	6.43401e-07
ENSG00000087274	4	2845584	2931803	ADD1	adducin 1 (alpha) [Source:HGNC Symbol;Acc:243]	protein_coding	4881.32	0.463408	0.039663	2.62275e-32	2.0218e-30
ENSG00000206291	HSCHR6_MHC_QBL	32961400	32977612	HLA-DPA1	major histocompatibility complex, class II, DP alpha 1 [Source:HGNC Symbol;Acc:4938]	protein_coding	1312.44	0.462623	0.0587091	6.63612e-16	2.2827e-14
ENSG00000118873	1	220321635	220445796	RAB3GAP2	RAB3 GTPase activating protein subunit 2 (non-catalytic) [Source:HGNC Symbol;Acc:17168]	protein_coding	3360.12	0.461773	0.0818851	3.36734e-09	6.24911e-08
ENSG00000151491	12	15773092	16035263	EPS8	epidermal growth factor receptor pathway substrate 8 [Source:HGNC Symbol;Acc:3420]	protein_coding	1006.82	0.461442	0.0890884	4.39721e-08	7.03179e-07
ENSG00000226060	HSCHR6_MHC_DBB	30142515	30171491	TRIM26	tripartite motif containing 26 [Source:HGNC Symbol;Acc:12962]	protein_coding	1112.75	0.4604	0.115214	1.20962e-05	0.000131381
ENSG00000135144	12	113494514	113535833	DTX1	deltex homolog 1 (Drosophila) [Source:HGNC Symbol;Acc:3060]	protein_coding	1388.62	0.460295	0.0717689	2.87278e-11	6.81129e-10
ENSG00000273154	20	62340216	62370456			protein_coding	187.187	0.459494	0.170696	0.00117273	0.00769804
ENSG00000162755	1	161068151	161070136	KLHDC9	kelch domain containing 9 [Source:HGNC Symbol;Acc:28489]	protein_coding	45.9194	0.458609	0.402092	0.0206005	0.0817709
ENSG00000101752	18	19284918	19450918	MIB1	mindbomb E3 ubiquitin protein ligase 1 [Source:HGNC Symbol;Acc:21086]	protein_coding	2577.65	0.458173	0.0602364	5.89249e-15	1.91723e-13
ENSG00000109458	4	144257915	144395721	GAB1	GRB2-associated binding protein 1 [Source:HGNC Symbol;Acc:4066]	protein_coding	1129.3	0.458122	0.127822	6.24612e-05	0.000579579
ENSG00000166562	18	56806709	56826068	SEC11C	SEC11 homolog C (S. cerevisiae) [Source:HGNC Symbol;Acc:23400]	protein_coding	2183.26	0.457844	0.0552623	2.55105e-17	9.61087e-16
ENSG00000066739	14	96747595	96830207	ATG2B	autophagy related 2B [Source:HGNC Symbol;Acc:20187]	protein_coding	859.562	0.45694	0.104168	2.23545e-06	2.74985e-05
ENSG00000236884	HSCHR6_MHC_DBB	32516731	32550833	HLA-DRB1	major histocompatibility complex, class II, DR beta 1 [Source:HGNC Symbol;Acc:4948]	protein_coding	1419.37	0.454916	0.071551	4.25894e-11	9.87969e-10
ENSG00000141252	17	411908	624957	VPS53	vacuolar protein sorting 53 homolog (S. cerevisiae) [Source:HGNC Symbol;Acc:25608]	protein_coding	997.255	0.454856	0.15855	0.000749273	0.00526804
ENSG00000087448	12	27932953	27955973	KLHL42	kelch-like family member 42 [Source:HGNC Symbol;Acc:29252]	protein_coding	462.23	0.454798	0.133319	0.000122053	0.00106113
ENSG00000150907	13	41129804	41240734	FOXO1	forkhead box O1 [Source:HGNC Symbol;Acc:3819]	protein_coding	839.95	0.454698	0.0881651	5.06786e-08	8.01895e-07
ENSG00000057019	3	98514785	98620533	DCBLD2	discoidin, CUB and LCCL domain containing 2 [Source:HGNC Symbol;Acc:24627]	protein_coding	275.781	0.454494	0.24855	0.00896243	0.0419437
ENSG00000147889	9	21967751	21995300	CDKN2A	cyclin-dependent kinase inhibitor 2A [Source:HGNC Symbol;Acc:1787]	protein_coding	161.79	0.4543	0.2127	0.00487053	0.0255367
ENSG00000182224	17	7761064	7765600	CYB5D1	cytochrome b5 domain containing 1 [Source:HGNC Symbol;Acc:26516]	protein_coding	154.083	0.452994	0.191821	0.0028934	0.0165501
ENSG00000122497	1	148003642	148025863	NBPF14	neuroblastoma breakpoint family, member 14 [Source:HGNC Symbol;Acc:25232]	protein_coding	182.598	0.452758	0.2277	0.00669203	0.0330577
ENSG00000103064	16	68298433	68335722	SLC7A6	solute carrier family 7 (amino acid transporter light chain, y+L system), member 6 [Source:HGNC Symbol;Acc:11064]	protein_coding	1401.91	0.452487	0.0881145	5.77169e-08	9.05637e-07
ENSG00000152518	2	43449541	43453748	ZFP36L2	ZFP36 ring finger protein-like 2 [Source:HGNC Symbol;Acc:1108]	protein_coding	1405.17	0.452361	0.0701207	2.42802e-11	5.79333e-10
ENSG00000085063	11	33719807	33757991	CD59	CD59 molecule, complement regulatory protein [Source:HGNC Symbol;Acc:1689]	protein_coding	2676.62	0.452124	0.0534918	6.25691e-18	2.44932e-16
ENSG00000126822	14	65170820	65213610	PLEKHG3	pleckstrin homology domain containing, family G (with RhoGef domain) member 3 [Source:HGNC Symbol;Acc:20364]	protein_coding	50.6286	0.451903	1.23091	0.0117945	0.0525163
ENSG00000105926	7	24612887	24733812	MPP6	membrane protein, palmitoylated 6 (MAGUK p55 subfamily member 6) [Source:HGNC Symbol;Acc:18167]	protein_coding	727.804	0.451528	0.0999596	1.25631e-06	1.60996e-05
ENSG00000179218	19	13049392	13055303	CALR	calreticulin [Source:HGNC Symbol;Acc:1455]	protein_coding	28477	0.451286	0.0330124	2.7766e-43	3.23549e-41
ENSG00000126246	19	36230058	36233354	IGFLR1	IGF-like family receptor 1 [Source:HGNC Symbol;Acc:23620]	protein_coding	1139.97	0.450886	0.0884442	7.08872e-08	1.09853e-06
ENSG00000085449	2	224720433	224810104	WDFY1	WD repeat and FYVE domain containing 1 [Source:HGNC Symbol;Acc:20451]	protein_coding	1220.62	0.450229	0.0843489	1.92539e-08	3.27774e-07
ENSG00000167081	9	128509624	128729656	PBX3	pre-B-cell leukemia homeobox 3 [Source:HGNC Symbol;Acc:8634]	protein_coding	1333.86	0.450137	0.077497	1.32413e-09	2.59848e-08
ENSG00000151422	5	108083523	108532542	FER	fer (fps/fes related) tyrosine kinase [Source:HGNC Symbol;Acc:3655]	protein_coding	553.955	0.449915	0.168186	0.00128623	0.00829811
ENSG00000033627	17	40610862	40674629	ATP6V0A1	ATPase, H+ transporting, lysosomal V0 subunit a1 [Source:HGNC Symbol;Acc:865]	protein_coding	2201.01	0.449467	0.0503581	9.77297e-20	4.24588e-18
ENSG00000116017	19	925781	975939	ARID3A	AT rich interactive domain 3A (BRIGHT-like) [Source:HGNC Symbol;Acc:3031]	protein_coding	4417.26	0.449318	0.086774	5.81471e-08	9.10486e-07
ENSG00000254093	8	10622473	10697394	PINX1	PIN2/TERF1 interacting, telomerase inhibitor 1 [Source:HGNC Symbol;Acc:30046]	protein_coding	351.231	0.44853	0.156255	0.000725925	0.00511825
ENSG00000065413	2	197831741	198175897	ANKRD44	ankyrin repeat domain 44 [Source:HGNC Symbol;Acc:25259]	protein_coding	1155.44	0.448316	0.115167	1.94078e-05	0.000201476
ENSG00000181544	X	14861529	14891191	FANCB	Fanconi anemia, complementation group B [Source:HGNC Symbol;Acc:3583]	protein_coding	67.82	0.447102	0.263499	0.0116044	0.0518695
ENSG00000239521	7	99798276	99869837			pseudogene	127.48	0.446496	0.236125	0.00827519	0.0393026
ENSG00000090238	16	30103635	30108236	YPEL3	yippee-like 3 (Drosophila) [Source:HGNC Symbol;Acc:18327]	protein_coding	1491.43	0.446332	0.0837874	2.08856e-08	3.53152e-07
ENSG00000151748	14	51098776	51135049	SAV1	salvador homolog 1 (Drosophila) [Source:HGNC Symbol;Acc:17795]	protein_coding	1487.35	0.446035	0.0655442	2.17724e-12	5.66232e-11
ENSG00000051108	16	56965960	56977798	HERPUD1	homocysteine-inducible, endoplasmic reticulum stress-inducible, ubiquitin-like domain member 1 [Source:HGNC Symbol;Acc:13744]	protein_coding	7067.09	0.445817	0.0361646	1.49616e-35	1.37136e-33
ENSG00000092964	8	26371791	26515694	DPYSL2	dihydropyrimidinase-like 2 [Source:HGNC Symbol;Acc:3014]	protein_coding	3895.68	0.445695	0.0657336	2.6033e-12	6.72384e-11
ENSG00000055163	5	156693089	156822606	CYFIP2	cytoplasmic FMR1 interacting protein 2 [Source:HGNC Symbol;Acc:13760]	protein_coding	8669.24	0.443632	0.0376977	1.29184e-32	1.0114e-30
ENSG00000167703	17	1472561	1532180	SLC43A2	solute carrier family 43 (amino acid system L transporter), member 2 [Source:HGNC Symbol;Acc:23087]	protein_coding	388.038	0.443425	0.186232	0.00280311	0.0161127
ENSG00000134453	10	6130950	6159420	RBM17	RNA binding motif protein 17 [Source:HGNC Symbol;Acc:16944]	protein_coding	1789.91	0.443358	0.091744	2.78588e-07	3.96566e-06
ENSG00000120029	10	103605356	103815950	C10orf76	chromosome 10 open reading frame 76 [Source:HGNC Symbol;Acc:25788]	protein_coding	1644.83	0.442801	0.074427	5.7194e-10	1.17451e-08
ENSG00000183741	22	39257455	39268319	CBX6	chromobox homolog 6 [Source:HGNC Symbol;Acc:1556]	protein_coding	4749.59	0.442444	0.0437153	1.00505e-24	5.49378e-23
ENSG00000183337	X	39909068	40036582	BCOR	BCL6 corepressor [Source:HGNC Symbol;Acc:20893]	protein_coding	2144.4	0.442188	0.062365	2.68496e-13	7.5019e-12
ENSG00000142039	19	41816094	41830788	CCDC97	coiled-coil domain containing 97 [Source:HGNC Symbol;Acc:28289]	protein_coding	902.207	0.442036	0.0922095	3.4646e-07	4.86728e-06
ENSG00000167548	12	49412758	49453557	KMT2D	lysine (K)-specific methyltransferase 2D [Source:HGNC Symbol;Acc:7133]	protein_coding	2193.47	0.441973	0.133044	0.000178531	0.00147753
ENSG00000061987	12	62860597	62991363	MON2	MON2 homolog (S. cerevisiae) [Source:HGNC Symbol;Acc:29177]	protein_coding	1303.49	0.441129	0.0941487	5.87551e-07	7.96138e-06
ENSG00000189050	17	58029601	58042122	RNFT1	ring finger protein, transmembrane 1 [Source:HGNC Symbol;Acc:30206]	protein_coding	139.539	0.44097	0.221991	0.00701981	0.0344392
ENSG00000136144	13	50106082	50159719	RCBTB1	regulator of chromosome condensation (RCC1) and BTB (POZ) domain containing protein 1 [Source:HGNC Symbol;Acc:18243]	protein_coding	548.596	0.440482	0.0930475	4.62068e-07	6.36646e-06
ENSG00000112576	6	41902671	42018095	CCND3	cyclin D3 [Source:HGNC Symbol;Acc:1585]	protein_coding	697.411	0.440339	0.132402	0.000184622	0.00152318
ENSG00000271254	HG1287_PATCH	145976421	146277520		Putative neuroblastoma breakpoint family member 8 [Source:UniProtKB/TrEMBL;Acc:H7BY69]	protein_coding	75.6624	0.440339	0.360408	0.0212124	0.0838237
ENSG00000105738	19	38397868	38699012	SIPA1L3	signal-induced proliferation-associated 1 like 3 [Source:HGNC Symbol;Acc:23801]	protein_coding	2734.52	0.439433	0.100586	2.66102e-06	3.23105e-05
ENSG00000163659	3	156391024	156424559	TIPARP	TCDD-inducible poly(ADP-ribose) polymerase [Source:HGNC Symbol;Acc:23696]	protein_coding	2879.55	0.439255	0.0586911	9.99222e-15	3.18227e-13
ENSG00000155252	10	99344131	99436191	PI4K2A	phosphatidylinositol 4-kinase type 2 alpha [Source:HGNC Symbol;Acc:30031]	protein_coding	1086.53	0.437646	0.0746154	9.86585e-10	1.9695e-08
ENSG00000198502	6	32485120	32498064	HLA-DRB5	major histocompatibility complex, class II, DR beta 5 [Source:HGNC Symbol;Acc:4953]	protein_coding	1735.07	0.436958	0.0623988	5.68664e-13	1.54021e-11
ENSG00000267120	19	36230153	36236333		Uncharacterized protein [Source:UniProtKB/TrEMBL;Acc:M0R2N4]	protein_coding	252.384	0.436778	0.161974	0.00126946	0.00821105
ENSG00000187607	17	15602891	15640874		Homo sapiens zinc finger protein 286A (ZNF286A), transcript variant 6, mRNA. [Source:RefSeq mRNA;Acc:NM_001288645]	protein_coding	432.235	0.435798	0.104933	6.9168e-06	7.84704e-05
ENSG00000148153	9	115446206	115480516	INIP	INTS3 and NABP interacting protein [Source:HGNC Symbol;Acc:24994]	protein_coding	556.171	0.435602	0.114755	2.19858e-05	0.000226208
ENSG00000163939	3	52579368	52719933	PBRM1	polybromo 1 [Source:HGNC Symbol;Acc:30064]	protein_coding	1326.1	0.434801	0.0983969	2.12097e-06	2.62398e-05
ENSG00000143458	1	151043054	151098018	GABPB2	GA binding protein transcription factor, beta subunit 2 [Source:HGNC Symbol;Acc:28441]	protein_coding	92.4532	0.434626	0.251994	0.0117366	0.0523515
ENSG00000271363	HG29_PATCH	46771868	46920676		Protein Jade-3 [Source:UniProtKB/TrEMBL;Acc:F2Z3N8]	protein_coding	478.793	0.433551	0.107208	1.09581e-05	0.000120323
ENSG00000164751	8	77892494	77913280	PEX2	peroxisomal biogenesis factor 2 [Source:HGNC Symbol;Acc:9717]	protein_coding	1339.1	0.433435	0.0868184	1.31271e-07	1.95179e-06
ENSG00000173540	3	49754277	49761384	GMPPB	GDP-mannose pyrophosphorylase B [Source:HGNC Symbol;Acc:22932]	protein_coding	827.885	0.433398	0.0876629	1.71189e-07	2.49593e-06
ENSG00000136111	13	75858808	76056250	TBC1D4	TBC1 domain family, member 4 [Source:HGNC Symbol;Acc:19165]	protein_coding	749.761	0.4332	0.0807368	1.81676e-08	3.10689e-07
ENSG00000104783	19	44270685	44285409	KCNN4	potassium intermediate/small conductance calcium-activated channel, subfamily N, member 4 [Source:HGNC Symbol;Acc:6293]	protein_coding	2843.51	0.433165	0.0515239	9.69267e-18	3.76487e-16
ENSG00000008853	8	22844930	22877712	RHOBTB2	Rho-related BTB domain containing 2 [Source:HGNC Symbol;Acc:18756]	protein_coding	1110.72	0.432883	0.0678479	4.15659e-11	9.67212e-10
ENSG00000168310	4	185308867	185395734	IRF2	interferon regulatory factor 2 [Source:HGNC Symbol;Acc:6117]	protein_coding	2261.73	0.432727	0.0531041	5.94897e-17	2.18643e-15
ENSG00000203896	20	62366815	62370456	LIME1	Lck interacting transmembrane adaptor 1 [Source:HGNC Symbol;Acc:26016]	protein_coding	265.491	0.432566	0.193918	0.0043392	0.0232041
ENSG00000170482	5	138702885	138720242	SLC23A1	solute carrier family 23 (ascorbic acid transporter), member 1 [Source:HGNC Symbol;Acc:10974]	protein_coding	83.2891	0.432488	0.271189	0.0145599	0.0620718
ENSG00000139626	12	53585102	53601091	ITGB7	integrin, beta 7 [Source:HGNC Symbol;Acc:6162]	protein_coding	8243.56	0.43234	0.0344978	1.08814e-36	1.02873e-34
ENSG00000262169	HSCHR5_1_CTG1	68855801	68888468	GTF2H2	general transcription factor IIH, polypeptide 2, 44kDa [Source:HGNC Symbol;Acc:4656]	protein_coding	252.272	0.432194	0.217011	0.00724968	0.0353134
ENSG00000115977	2	69688532	69901481	AAK1	AP2 associated kinase 1 [Source:HGNC Symbol;Acc:19679]	protein_coding	440.62	0.431942	0.139158	0.000378904	0.0028737
ENSG00000171848	2	10262455	10271545	RRM2	ribonucleotide reductase M2 [Source:HGNC Symbol;Acc:10452]	protein_coding	3265.02	0.4314	0.0472347	1.63675e-20	7.32253e-19
ENSG00000230763	HSCHR6_MHC_MCF	33077161	33088426	HLA-DPB1	major histocompatibility complex, class II, DP beta 1 [Source:HGNC Symbol;Acc:4940]	protein_coding	62.1236	0.430323	0.436336	0.0245055	0.0937498
ENSG00000167077	22	42095503	42195460	MEI1	meiosis inhibitor 1 [Source:HGNC Symbol;Acc:28613]	protein_coding	588.963	0.430241	0.111957	2.52904e-05	0.000255832
ENSG00000106683	7	73497263	73536855	LIMK1	LIM domain kinase 1 [Source:HGNC Symbol;Acc:6613]	protein_coding	3106.42	0.429749	0.0394317	2.75772e-28	1.79455e-26
ENSG00000141664	18	60190240	60254942	ZCCHC2	zinc finger, CCHC domain containing 2 [Source:HGNC Symbol;Acc:22916]	protein_coding	535.251	0.429187	0.108548	1.6409e-05	0.00017273
ENSG00000171310	12	104849073	105155792	CHST11	carbohydrate (chondroitin 4) sulfotransferase 11 [Source:HGNC Symbol;Acc:17422]	protein_coding	1877.62	0.429132	0.0614453	6.61412e-13	1.77542e-11
ENSG00000064393	7	139246316	139477577	HIPK2	homeodomain interacting protein kinase 2 [Source:HGNC Symbol;Acc:14402]	protein_coding	4964.05	0.428877	0.0613017	6.14302e-13	1.65784e-11
ENSG00000211584	12	48147699	48176536	SLC48A1	solute carrier family 48 (heme transporter), member 1 [Source:HGNC Symbol;Acc:26035]	protein_coding	158.766	0.428849	0.232194	0.00974386	0.0449707
ENSG00000178860	8	72753784	72756703	MSC	musculin [Source:HGNC Symbol;Acc:7321]	protein_coding	2246.09	0.428158	0.0649772	1.03589e-11	2.56956e-10
ENSG00000166912	15	31231144	31283810	MTMR10	myotubularin related protein 10 [Source:HGNC Symbol;Acc:25999]	protein_coding	768.911	0.427515	0.0809293	2.91587e-08	4.8008e-07
ENSG00000228913	HSCHR6_MHC_COX	29519995	29524308	UBD	ubiquitin D [Source:HGNC Symbol;Acc:18795]	protein_coding	754.403	0.42732	0.134177	0.000289401	0.00225614
ENSG00000169629	2	113127669	113192065	RGPD8	RANBP2-like and GRIP domain containing 8 [Source:HGNC Symbol;Acc:9849]	protein_coding	258.814	0.427205	0.178775	0.00302775	0.0171813
ENSG00000115325	2	74776153	74784681	DOK1	docking protein 1, 62kDa (downstream of tyrosine kinase 1) [Source:HGNC Symbol;Acc:2990]	protein_coding	2297.26	0.4272	0.0551094	2.12066e-15	7.09973e-14
ENSG00000108510	17	60019966	60142643	MED13	mediator complex subunit 13 [Source:HGNC Symbol;Acc:22474]	protein_coding	2020.51	0.426768	0.100668	4.89806e-06	5.70669e-05
ENSG00000133111	13	37393361	37403241	RFXAP	regulatory factor X-associated protein [Source:HGNC Symbol;Acc:9988]	protein_coding	280.567	0.425695	0.120635	8.74873e-05	0.000784671
ENSG00000125170	16	57505863	57521239	DOK4	docking protein 4 [Source:HGNC Symbol;Acc:19868]	protein_coding	471.35	0.425586	0.318664	0.0206999	0.082114
ENSG00000134343	11	26210829	26684835	ANO3	anoctamin 3 [Source:HGNC Symbol;Acc:14004]	protein_coding	930.177	0.425304	0.0856316	1.74085e-07	2.53571e-06
ENSG00000026025	10	17270258	17279592	VIM	vimentin [Source:HGNC Symbol;Acc:12692]	protein_coding	3849.85	0.424498	0.0433403	2.80601e-23	1.43469e-21
ENSG00000198060	10	94050920	94113721	2023-03-05	membrane-associated ring finger (C3HC4) 5 [Source:HGNC Symbol;Acc:26025]	protein_coding	1143.91	0.423933	0.104874	1.15571e-05	0.000125889
ENSG00000173163	2	62115859	62374382	COMMD1	copper metabolism (Murr1) domain containing 1 [Source:HGNC Symbol;Acc:23024]	protein_coding	456.092	0.423856	0.124946	0.000144163	0.00122919
ENSG00000084676	2	24714783	24993571	NCOA1	nuclear receptor coactivator 1 [Source:HGNC Symbol;Acc:7668]	protein_coding	736.219	0.423583	0.0948591	1.78756e-06	2.24109e-05
ENSG00000104756	8	25285366	25315992	KCTD9	potassium channel tetramerization domain containing 9 [Source:HGNC Symbol;Acc:22401]	protein_coding	637.657	0.423299	0.0910691	7.76057e-07	1.02601e-05
ENSG00000166669	16	10420291	10577495	ATF7IP2	activating transcription factor 7 interacting protein 2 [Source:HGNC Symbol;Acc:20397]	protein_coding	212.213	0.422406	0.178796	0.00331083	0.0185013
ENSG00000178104	1	144836157	145076186	PDE4DIP	phosphodiesterase 4D interacting protein [Source:HGNC Symbol;Acc:15580]	protein_coding	844.033	0.42208	0.0865378	2.64413e-07	3.77103e-06
ENSG00000070882	7	24836158	25021253	OSBPL3	oxysterol binding protein-like 3 [Source:HGNC Symbol;Acc:16370]	protein_coding	977.51	0.421832	0.0713639	7.89853e-10	1.59156e-08
ENSG00000102580	13	96329393	96447243	DNAJC3	DnaJ (Hsp40) homolog, subfamily C, member 3 [Source:HGNC Symbol;Acc:9439]	protein_coding	3237.09	0.421706	0.0455252	4.59082e-21	2.13651e-19
ENSG00000019582	5	149781200	149792492	CD74	CD74 molecule, major histocompatibility complex, class II invariant chain [Source:HGNC Symbol;Acc:1697]	protein_coding	152463	0.42152	0.0270609	1.19428e-54	1.88973e-52
ENSG00000134470	10	5990855	6020150	IL15RA	interleukin 15 receptor, alpha [Source:HGNC Symbol;Acc:5978]	protein_coding	426.14	0.418071	0.115364	6.29567e-05	0.000583815
ENSG00000164236	5	10564442	10650308	ANKRD33B	ankyrin repeat domain 33B [Source:HGNC Symbol;Acc:35240]	protein_coding	573.795	0.417836	0.0896729	7.25335e-07	9.67457e-06
ENSG00000143951	2	63348518	64054977	WDPCP	WD repeat containing planar cell polarity effector [Source:HGNC Symbol;Acc:28027]	protein_coding	131.482	0.417825	0.274747	0.0172815	0.0709964
ENSG00000134504	18	24034874	24237365	KCTD1	potassium channel tetramerization domain containing 1 [Source:HGNC Symbol;Acc:18249]	protein_coding	268.308	0.417801	0.140495	0.000603502	0.00435728
ENSG00000115520	2	198318147	198340032	COQ10B	coenzyme Q10 homolog B (S. cerevisiae) [Source:HGNC Symbol;Acc:25819]	protein_coding	490.405	0.417015	0.0942494	2.202e-06	2.71761e-05
ENSG00000181896	19	19779605	19794318	ZNF101	zinc finger protein 101 [Source:HGNC Symbol;Acc:12881]	protein_coding	313.242	0.41628	0.123723	0.000163662	0.001366
ENSG00000111671	12	6980099	6998522	SPSB2	splA/ryanodine receptor domain and SOCS box containing 2 [Source:HGNC Symbol;Acc:29522]	protein_coding	40.2658	0.415713	0.452002	0.0263194	0.0991563
ENSG00000066056	1	43766664	43788779	TIE1	tyrosine kinase with immunoglobulin-like and EGF-like domains 1 [Source:HGNC Symbol;Acc:11809]	protein_coding	415.924	0.415645	0.19207	0.00543053	0.0278892
ENSG00000256646	7	42948872	42971773		Proteasome subunit alpha type-2 [Source:UniProtKB/TrEMBL;Acc:H3BT36]	protein_coding	178.428	0.415351	0.199005	0.00650553	0.032285
ENSG00000105374	19	51874860	51875969	NKG7	natural killer cell group 7 sequence [Source:HGNC Symbol;Acc:7830]	protein_coding	334.97	0.415343	0.123179	0.000161671	0.00135239
ENSG00000108264	17	35766965	35839835	TADA2A	transcriptional adaptor 2A [Source:HGNC Symbol;Acc:11531]	protein_coding	613.987	0.41498	0.127156	0.000236826	0.00188958
ENSG00000127399	7	150019728	150035239	LRRC61	leucine rich repeat containing 61 [Source:HGNC Symbol;Acc:21704]	protein_coding	573.425	0.414128	0.0970554	4.48377e-06	5.25331e-05
ENSG00000243492	HSCHR6_MHC_COX	30217253	30250602	HLA-L	major histocompatibility complex, class I, L (pseudogene) [Source:HGNC Symbol;Acc:4970]	pseudogene	192.297	0.413654	0.175221	0.0034546	0.0191907
ENSG00000197780	1	109605108	109618624	TAF13	TAF13 RNA polymerase II, TATA box binding protein (TBP)-associated factor, 18kDa [Source:HGNC Symbol;Acc:11546]	protein_coding	248.049	0.412639	0.153941	0.00146235	0.00928672
ENSG00000157036	3	38537618	38583652	EXOG	endo/exonuclease (5'-3'), endonuclease G-like [Source:HGNC Symbol;Acc:3347]	protein_coding	210.163	0.41189	0.166275	0.00255448	0.0149412
ENSG00000111913	6	24797601	25042238	FAM65B	family with sequence similarity 65, member B [Source:HGNC Symbol;Acc:13872]	protein_coding	658.264	0.411753	0.136945	0.000562104	0.00410571
ENSG00000162882	2	42994229	43019733	HAAO	3-hydroxyanthranilate 3,4-dioxygenase [Source:HGNC Symbol;Acc:4796]	protein_coding	501.192	0.411252	0.101795	1.19732e-05	0.000130221
ENSG00000091651	16	46723555	46732306	ORC6	origin recognition complex, subunit 6 [Source:HGNC Symbol;Acc:17151]	protein_coding	673.691	0.411188	0.082248	1.38426e-07	2.05007e-06
ENSG00000205047	16	87731749	87739290		HCG1980662; Uncharacterized protein [Source:UniProtKB/TrEMBL;Acc:Q86VH3]	protein_coding	157.879	0.41025	0.183451	0.00472991	0.0249824
ENSG00000149679	20	60963688	60982341	CABLES2	Cdk5 and Abl enzyme substrate 2 [Source:HGNC Symbol;Acc:16143]	protein_coding	385.771	0.40957	0.174004	0.00356082	0.0196643
ENSG00000175197	12	57910371	57914300	DDIT3	DNA-damage-inducible transcript 3 [Source:HGNC Symbol;Acc:2726]	protein_coding	393.228	0.409498	0.115869	9.18613e-05	0.000819501
ENSG00000111145	12	96588160	96663613	ELK3	ELK3, ETS-domain protein (SRF accessory protein 2) [Source:HGNC Symbol;Acc:3325]	protein_coding	287.905	0.409422	0.148791	0.00123098	0.00800349
ENSG00000115902	2	65215611	65250999	SLC1A4	solute carrier family 1 (glutamate/neutral amino acid transporter), member 4 [Source:HGNC Symbol;Acc:10942]	protein_coding	2359.87	0.408421	0.0547033	2.09444e-14	6.51835e-13
ENSG00000150403	13	114145310	114204542	TMCO3	transmembrane and coiled-coil domains 3 [Source:HGNC Symbol;Acc:20329]	protein_coding	614.991	0.408325	0.105441	2.49692e-05	0.000253264
ENSG00000186132	2	120059801	120124404	C2orf76	chromosome 2 open reading frame 76 [Source:HGNC Symbol;Acc:27017]	protein_coding	203.318	0.406793	0.151769	0.00152347	0.00960202
ENSG00000170476	5	138723169	138725770	MZB1	marginal zone B and B1 cell-specific protein [Source:HGNC Symbol;Acc:30125]	protein_coding	4191.34	0.406437	0.0486938	1.80121e-17	6.92476e-16
ENSG00000023445	11	102188215	102210134	BIRC3	baculoviral IAP repeat containing 3 [Source:HGNC Symbol;Acc:591]	protein_coding	17588.1	0.406327	0.0374494	5.23231e-28	3.3612e-26
ENSG00000099785	19	8478154	8503901	2023-03-02	membrane-associated ring finger (C3HC4) 2, E3 ubiquitin protein ligase [Source:HGNC Symbol;Acc:28038]	protein_coding	251.348	0.404877	0.220303	0.0112633	0.0506159
ENSG00000135617	2	73455134	73460366	PRADC1	protease-associated domain containing 1 [Source:HGNC Symbol;Acc:16047]	protein_coding	137.362	0.404685	0.213042	0.0100861	0.0461958
ENSG00000112339	6	135281516	135424194	HBS1L	HBS1-like (S. cerevisiae) [Source:HGNC Symbol;Acc:4834]	protein_coding	2909.87	0.404544	0.0531969	7.40876e-15	2.40018e-13
ENSG00000151612	4	146678779	146859787	ZNF827	zinc finger protein 827 [Source:HGNC Symbol;Acc:27193]	protein_coding	712.607	0.404429	0.153952	0.0017921	0.0110768
ENSG00000241386	HSCHR6_MHC_COX	32702866	32707151	HLA-DOB	major histocompatibility complex, class II, DO beta [Source:HGNC Symbol;Acc:4937]	protein_coding	706.574	0.403781	0.088299	1.17209e-06	1.51365e-05
ENSG00000131370	3	15296360	15382875	SH3BP5	SH3-domain binding protein 5 (BTK-associated) [Source:HGNC Symbol;Acc:10827]	protein_coding	2227.18	0.403629	0.0762099	2.8754e-08	4.73937e-07
ENSG00000198754	1	40235195	40237020	OXCT2	3-oxoacid CoA transferase 2 [Source:HGNC Symbol;Acc:18606]	protein_coding	46.0557	0.403367	0.362702	0.0275144	0.102604
ENSG00000103226	16	16326352	16388668	NOMO3	NODAL modulator 3 [Source:HGNC Symbol;Acc:25242]	protein_coding	1709.21	0.403207	0.13895	0.000656822	0.00469266
ENSG00000124120	20	43104526	43123244	TTPAL	tocopherol (alpha) transfer protein-like [Source:HGNC Symbol;Acc:16114]	protein_coding	759.707	0.402978	0.139472	0.000844247	0.00581609
ENSG00000151458	4	125585207	125633887	ANKRD50	ankyrin repeat domain 50 [Source:HGNC Symbol;Acc:29223]	protein_coding	495.88	0.401067	0.115276	0.000105023	0.000925925
ENSG00000141644	18	47793252	47808144	MBD1	methyl-CpG binding domain protein 1 [Source:HGNC Symbol;Acc:6916]	protein_coding	2882.2	0.400918	0.0557828	1.55361e-13	4.45685e-12
ENSG00000175730	20	31276723	31278816	BAK1P1	BCL2-antagonist/killer 1 pseudogene 1 [Source:HGNC Symbol;Acc:996]	pseudogene	38.4137	0.400514	0.435118	0.0287889	0.106197
ENSG00000196735	6	32595956	32614839	HLA-DQA1	major histocompatibility complex, class II, DQ alpha 1 [Source:HGNC Symbol;Acc:4942]	protein_coding	17245.2	0.400099	0.0288789	1.85059e-44	2.26163e-42
ENSG00000174405	13	108859787	108870716	LIG4	ligase IV, DNA, ATP-dependent [Source:HGNC Symbol;Acc:6601]	protein_coding	509.953	0.399663	0.103111	2.55629e-05	0.000257721
ENSG00000187257	7	77325760	77412339	RSBN1L	round spermatid basic protein 1-like [Source:HGNC Symbol;Acc:24765]	protein_coding	899.41	0.399374	0.0828927	3.64276e-07	5.0985e-06
ENSG00000104343	8	74692332	74791145	UBE2W	ubiquitin-conjugating enzyme E2W (putative) [Source:HGNC Symbol;Acc:25616]	protein_coding	406.409	0.398506	0.157966	0.002459	0.0144616
ENSG00000149308	11	108027942	108093369	NPAT	nuclear protein, ataxia-telangiectasia locus [Source:HGNC Symbol;Acc:7896]	protein_coding	1089.6	0.398291	0.09767	1.10926e-05	0.000121357
ENSG00000100994	20	25228705	25278650	PYGB	phosphorylase, glycogen; brain [Source:HGNC Symbol;Acc:9723]	protein_coding	1304.28	0.398255	0.0860441	9.19338e-07	1.20274e-05
ENSG00000168014	11	73723763	73882255	C2CD3	C2 calcium-dependent domain containing 3 [Source:HGNC Symbol;Acc:24564]	protein_coding	576.856	0.397854	0.115692	0.000136551	0.0011736
ENSG00000126003	20	30780306	30795594	PLAGL2	pleiomorphic adenoma gene-like 2 [Source:HGNC Symbol;Acc:9047]	protein_coding	1937.22	0.397842	0.0638001	1.20895e-10	2.66076e-09
ENSG00000225824	HSCHR6_MHC_MANN	32779140	32788434	HLA-DQB1	major histocompatibility complex, class II, DQ beta 1 [Source:HGNC Symbol;Acc:4944]	protein_coding	551.853	0.396115	0.10644	4.79953e-05	0.000458655
ENSG00000111679	12	7055631	7070479	PTPN6	protein tyrosine phosphatase, non-receptor type 6 [Source:HGNC Symbol;Acc:9658]	protein_coding	6131.7	0.395415	0.0383833	1.8729e-25	1.09122e-23
ENSG00000016864	3	52728505	52740048	GLT8D1	glycosyltransferase 8 domain containing 1 [Source:HGNC Symbol;Acc:24870]	protein_coding	1098.83	0.395007	0.0941681	7.03191e-06	7.96561e-05
ENSG00000134508	18	20714528	20840431	CABLES1	Cdk5 and Abl enzyme substrate 1 [Source:HGNC Symbol;Acc:25097]	protein_coding	3262.35	0.394987	0.0504806	1.39373e-15	4.71859e-14
ENSG00000169379	3	93698983	93774512	ARL13B	ADP-ribosylation factor-like 13B [Source:HGNC Symbol;Acc:25419]	protein_coding	160.399	0.394975	0.190393	0.0073657	0.0357836
ENSG00000147509	8	54764368	54871863	RGS20	regulator of G-protein signaling 20 [Source:HGNC Symbol;Acc:14600]	protein_coding	167.151	0.394621	0.183313	0.0062176	0.0311128
ENSG00000121966	2	136871919	136875735	CXCR4	chemokine (C-X-C motif) receptor 4 [Source:HGNC Symbol;Acc:2561]	protein_coding	3309.63	0.394142	0.052688	2.02745e-14	6.32297e-13
ENSG00000159216	21	36160098	37376965	RUNX1	runt-related transcription factor 1 [Source:HGNC Symbol;Acc:10471]	protein_coding	159.29	0.39349	0.249721	0.0184127	0.0747851
ENSG00000167461	19	16222439	16245044	RAB8A	RAB8A, member RAS oncogene family [Source:HGNC Symbol;Acc:7007]	protein_coding	2812.22	0.39348	0.0812311	3.27978e-07	4.62754e-06
ENSG00000135913	2	219314974	219433084	USP37	ubiquitin specific peptidase 37 [Source:HGNC Symbol;Acc:20063]	protein_coding	723.02	0.393311	0.0923028	5.15909e-06	5.98853e-05
ENSG00000158828	1	20959948	20978004	PINK1	PTEN induced putative kinase 1 [Source:HGNC Symbol;Acc:14581]	protein_coding	307.545	0.392725	0.144847	0.00149723	0.00946836
ENSG00000104522	8	144694788	144700218	TSTA3	tissue specific transplantation antigen P35B [Source:HGNC Symbol;Acc:12390]	protein_coding	1032.73	0.392679	0.0718407	1.19719e-08	2.10481e-07
ENSG00000177548	16	28915742	28947847	RABEP2	rabaptin, RAB GTPase binding effector protein 2 [Source:HGNC Symbol;Acc:24817]	protein_coding	555.237	0.39244	0.109881	8.56221e-05	0.00076978
ENSG00000105755	19	44010871	44031396	ETHE1	ethylmalonic encephalopathy 1 [Source:HGNC Symbol;Acc:23287]	protein_coding	1064.82	0.392431	0.0743144	3.30665e-08	5.39692e-07
ENSG00000154928	3	134316643	134979309	EPHB1	EPH receptor B1 [Source:HGNC Symbol;Acc:3392]	protein_coding	1953.67	0.391525	0.0528026	3.29964e-14	1.00813e-12
ENSG00000132467	4	71554196	71556267	UTP3	UTP3, small subunit (SSU) processome component, homolog (S. cerevisiae) [Source:HGNC Symbol;Acc:24477]	protein_coding	939.813	0.390474	0.0757019	6.57295e-08	1.02601e-06
ENSG00000069275	1	205681947	205719404	NUCKS1	nuclear casein kinase and cyclin-dependent kinase substrate 1 [Source:HGNC Symbol;Acc:29923]	protein_coding	5468.56	0.390219	0.0902913	3.9898e-06	4.72986e-05
ENSG00000114999	2	113239731	113299316	TTL	tubulin tyrosine ligase [Source:HGNC Symbol;Acc:21586]	protein_coding	459.097	0.38962	0.144933	0.00161946	0.0101221
ENSG00000212994	8	101907974	101908387	RPS26P6	ribosomal protein S26 pseudogene 6 [Source:HGNC Symbol;Acc:31090]	pseudogene	91.5071	0.38952	0.250905	0.0195062	0.0784215
ENSG00000105656	19	18553473	18632937	ELL	elongation factor RNA polymerase II [Source:HGNC Symbol;Acc:23114]	protein_coding	984.88	0.389224	0.107238	7.34563e-05	0.000671651
ENSG00000206306	HSCHR6_MHC_QBL	32481203	32511820	HLA-DRB1	major histocompatibility complex, class II, DR beta 1 [Source:HGNC Symbol;Acc:4948]	protein_coding	34156.7	0.388962	0.0244697	2.02483e-57	3.41992e-55
ENSG00000110066	11	67922330	67981295	SUV420H1	suppressor of variegation 4-20 homolog 1 (Drosophila) [Source:HGNC Symbol;Acc:24283]	protein_coding	883.644	0.388259	0.097853	1.84241e-05	0.000192594
ENSG00000211455	12	27396901	27478892	STK38L	serine/threonine kinase 38 like [Source:HGNC Symbol;Acc:17848]	protein_coding	4961.27	0.38794	0.0533348	1.23341e-13	3.5655e-12
ENSG00000186283	1	179050512	179067158	TOR3A	torsin family 3, member A [Source:HGNC Symbol;Acc:11997]	protein_coding	1443.45	0.387648	0.0909275	5.23095e-06	6.06696e-05
ENSG00000186174	11	118764584	118796317	BCL9L	B-cell CLL/lymphoma 9-like [Source:HGNC Symbol;Acc:23688]	protein_coding	678.761	0.387324	0.204528	0.0110933	0.0500012
ENSG00000104812	19	49471382	49496567	GYS1	glycogen synthase 1 (muscle) [Source:HGNC Symbol;Acc:4706]	protein_coding	3214.58	0.386627	0.0582859	8.24691e-12	2.06269e-10
ENSG00000090520	3	186285192	186315061	DNAJB11	DnaJ (Hsp40) homolog, subfamily B, member 11 [Source:HGNC Symbol;Acc:14889]	protein_coding	2643.05	0.385193	0.072784	4.19024e-08	6.72228e-07
ENSG00000116514	1	33402046	33430286	RNF19B	ring finger protein 19B [Source:HGNC Symbol;Acc:26886]	protein_coding	1813.13	0.384736	0.0675145	3.36549e-09	6.24911e-08
ENSG00000090920	19	40353963	40440533	FCGBP	Fc fragment of IgG binding protein [Source:HGNC Symbol;Acc:13572]	protein_coding	78.0074	0.384474	0.259033	0.0220778	0.0866509
ENSG00000152601	3	151961617	152183569	MBNL1	muscleblind-like splicing regulator 1 [Source:HGNC Symbol;Acc:6923]	protein_coding	10884.8	0.384302	0.0428534	8.7715e-20	3.82183e-18
ENSG00000058272	12	80167343	80329240	PPP1R12A	protein phosphatase 1, regulatory subunit 12A [Source:HGNC Symbol;Acc:7618]	protein_coding	2200.44	0.384248	0.0746979	7.24001e-08	1.11967e-06
ENSG00000136213	7	2443223	2474242	CHST12	carbohydrate (chondroitin 4) sulfotransferase 12 [Source:HGNC Symbol;Acc:17423]	protein_coding	334.128	0.383898	0.141729	0.00156658	0.00983249
ENSG00000110367	11	118620034	118661858	DDX6	DEAD (Asp-Glu-Ala-Asp) box helicase 6 [Source:HGNC Symbol;Acc:2747]	protein_coding	3219.4	0.382963	0.0462141	3.23943e-17	1.21434e-15
ENSG00000095794	10	35415719	35501886	CREM	cAMP responsive element modulator [Source:HGNC Symbol;Acc:2352]	protein_coding	628.202	0.382649	0.0851112	1.83995e-06	2.2991e-05
ENSG00000118308	12	25173936	25261268	LRMP	lymphoid-restricted membrane protein [Source:HGNC Symbol;Acc:6690]	protein_coding	8097.53	0.382531	0.0410387	3.2193e-21	1.50287e-19
ENSG00000062598	20	44994688	45061704	ELMO2	engulfment and cell motility 2 [Source:HGNC Symbol;Acc:17233]	protein_coding	1113.76	0.382187	0.0699536	1.29478e-08	2.26053e-07
ENSG00000163539	3	33537737	33759848	CLASP2	cytoplasmic linker associated protein 2 [Source:HGNC Symbol;Acc:17078]	protein_coding	839.529	0.382133	0.117417	0.000283234	0.00221633
ENSG00000113387	5	32531739	32604185	SUB1	SUB1 homolog (S. cerevisiae) [Source:HGNC Symbol;Acc:19985]	protein_coding	7828.26	0.381784	0.0492885	2.88062e-15	9.53778e-14
ENSG00000217555	16	66586466	66600154	CKLF	chemokine-like factor [Source:HGNC Symbol;Acc:13253]	protein_coding	485.121	0.381703	0.10191	4.64214e-05	0.000446168
ENSG00000130522	19	18390563	18392432	JUND	jun D proto-oncogene [Source:HGNC Symbol;Acc:6206]	protein_coding	2213.03	0.381132	0.0733018	5.63483e-08	8.85086e-07
ENSG00000165948	14	94547628	94570192	IFI27L1	interferon, alpha-inducible protein 27-like 1 [Source:HGNC Symbol;Acc:19754]	protein_coding	230.946	0.380694	0.148333	0.00237198	0.0140321
ENSG00000224103	HSCHR6_MHC_COX	32954322	32970527	HLA-DPA1	major histocompatibility complex, class II, DP alpha 1 [Source:HGNC Symbol;Acc:4938]	protein_coding	2573.05	0.38059	0.059295	3.4441e-11	8.10198e-10
ENSG00000167074	22	41763337	41795330	TEF	thyrotrophic embryonic factor [Source:HGNC Symbol;Acc:11722]	protein_coding	124.274	0.38035	0.224625	0.0164354	0.0683232
ENSG00000110888	12	30862486	30907885	CAPRIN2	caprin family member 2 [Source:HGNC Symbol;Acc:21259]	protein_coding	331.677	0.379749	0.155012	0.00328028	0.0183681
ENSG00000174574	1	39456895	39471731	AKIRIN1	akirin 1 [Source:HGNC Symbol;Acc:25744]	protein_coding	1958.48	0.37966	0.0690346	1.05951e-08	1.87151e-07
ENSG00000258366	20	62289163	62328416	RTEL1	regulator of telomere elongation helicase 1 [Source:HGNC Symbol;Acc:15888]	protein_coding	399.434	0.379493	0.154388	0.00319935	0.0179987
ENSG00000141040	17	16454701	16472520	ZNF287	zinc finger protein 287 [Source:HGNC Symbol;Acc:13502]	protein_coding	44.2982	0.37921	0.729073	0.0165827	0.0687835
ENSG00000187325	X	77385245	77395203	TAF9B	TAF9B RNA polymerase II, TATA box binding protein (TBP)-associated factor, 31kDa [Source:HGNC Symbol;Acc:17306]	protein_coding	334.518	0.379063	0.114283	0.000242312	0.00192823
ENSG00000125454	17	73269073	73285591	SLC25A19	solute carrier family 25 (mitochondrial thiamine pyrophosphate carrier), member 19 [Source:HGNC Symbol;Acc:14409]	protein_coding	728.263	0.378515	0.104198	7.31172e-05	0.000669366
ENSG00000263085	HG747_PATCH	65987217	65989765	C17orf58	chromosome 17 open reading frame 58 [Source:HGNC Symbol;Acc:27568]	protein_coding	116.034	0.378398	0.210808	0.0140485	0.0604026
ENSG00000143126	1	109792641	109818372	CELSR2	cadherin, EGF LAG seven-pass G-type receptor 2 [Source:HGNC Symbol;Acc:3231]	protein_coding	22.5862	0.378167	0.534189	0.0270507	0.101378
ENSG00000066135	1	44115829	44171186	KDM4A	lysine (K)-specific demethylase 4A [Source:HGNC Symbol;Acc:22978]	protein_coding	1727.89	0.378021	0.0652586	1.97329e-09	3.74999e-08
ENSG00000260383	HG243_PATCH	145202919	145316830	MROH1	maestro heat-like repeat family member 1 [Source:HGNC Symbol;Acc:26958]	protein_coding	269.936	0.377526	0.27546	0.0261058	0.098549
ENSG00000105397	19	10461209	10491352	TYK2	tyrosine kinase 2 [Source:HGNC Symbol;Acc:12440]	protein_coding	7437.38	0.37689	0.0337564	1.74701e-29	1.19368e-27
ENSG00000111684	12	7085348	7125814	LPCAT3	lysophosphatidylcholine acyltransferase 3 [Source:HGNC Symbol;Acc:30244]	protein_coding	497.898	0.37659	0.225088	0.0184714	0.0749862
ENSG00000150401	13	114110134	114145267	DCUN1D2	DCN1, defective in cullin neddylation 1, domain containing 2 [Source:HGNC Symbol;Acc:20328]	protein_coding	242.102	0.376521	0.200381	0.0120294	0.0533726
ENSG00000023516	13	42846289	42897396	AKAP11	A kinase (PRKA) anchor protein 11 [Source:HGNC Symbol;Acc:369]	protein_coding	1737.53	0.375675	0.0625969	5.60019e-10	1.1516e-08
ENSG00000156500	X	133930819	133988640	FAM122C	family with sequence similarity 122C [Source:HGNC Symbol;Acc:25202]	protein_coding	104.701	0.375609	0.283004	0.0277722	0.103386
ENSG00000248592	3	52867137	52931578	TMEM110-MUSTN1	TMEM110-MUSTN1 readthrough [Source:HGNC Symbol;Acc:38834]	protein_coding	153.071	0.375565	0.291125	0.0287459	0.106071
ENSG00000137166	6	41514164	41570122	FOXP4	forkhead box P4 [Source:HGNC Symbol;Acc:20842]	protein_coding	2332.82	0.374811	0.0619054	4.11402e-10	8.56536e-09
ENSG00000170471	20	37101459	37207504	RALGAPB	Ral GTPase activating protein, beta subunit (non-catalytic) [Source:HGNC Symbol;Acc:29221]	protein_coding	1439.21	0.37451	0.0742761	1.29202e-07	1.92294e-06
ENSG00000152464	10	15139179	15181817	RPP38	ribonuclease P/MRP 38kDa subunit [Source:HGNC Symbol;Acc:30329]	protein_coding	261.742	0.373964	0.160679	0.00456638	0.0242465
ENSG00000017260	3	130569439	130735556	ATP2C1	ATPase, Ca++ transporting, type 2C, member 1 [Source:HGNC Symbol;Acc:13211]	protein_coding	3435.11	0.37364	0.060532	1.93923e-10	4.17628e-09
ENSG00000132549	8	100025494	100889808	VPS13B	vacuolar protein sorting 13 homolog B (yeast) [Source:HGNC Symbol;Acc:2183]	protein_coding	1277.15	0.373159	0.094346	2.07041e-05	0.0002139
ENSG00000196781	9	84198598	84304220	TLE1	transducin-like enhancer of split 1 (E(sp1) homolog, Drosophila) [Source:HGNC Symbol;Acc:11837]	protein_coding	216.462	0.372746	0.167346	0.00585698	0.029594
ENSG00000101412	20	32263489	32274210	E2F1	E2F transcription factor 1 [Source:HGNC Symbol;Acc:3113]	protein_coding	664.598	0.371718	0.0936296	1.92861e-05	0.000200629
ENSG00000165630	10	13628927	13672868	PRPF18	pre-mRNA processing factor 18 [Source:HGNC Symbol;Acc:17351]	protein_coding	438.977	0.371681	0.107649	0.000144999	0.00123491
ENSG00000165671	5	176560026	176727216	NSD1	nuclear receptor binding SET domain protein 1 [Source:HGNC Symbol;Acc:14234]	protein_coding	2497.26	0.371381	0.0949756	2.44234e-05	0.00024823
ENSG00000023909	1	94350761	94374966	GCLM	glutamate-cysteine ligase, modifier subunit [Source:HGNC Symbol;Acc:4312]	protein_coding	865.149	0.370966	0.147246	0.00282087	0.0161845
ENSG00000243594	HSCHR6_MHC_QBL	32740623	32776073	PSMB9	proteasome (prosome, macropain) subunit, beta type, 9 [Source:HGNC Symbol;Acc:9546]	protein_coding	968.28	0.370937	0.094799	2.54453e-05	0.000256872
ENSG00000102763	13	42140973	42535256	VWA8	von Willebrand factor A domain containing 8 [Source:HGNC Symbol;Acc:29071]	protein_coding	1653.61	0.370928	0.0813184	1.41265e-06	1.79653e-05
ENSG00000138709	4	128982423	129144086	LARP1B	La ribonucleoprotein domain family, member 1B [Source:HGNC Symbol;Acc:24704]	protein_coding	782.157	0.370741	0.0833037	2.50462e-06	3.05844e-05
ENSG00000128604	7	128577666	128590089	IRF5	interferon regulatory factor 5 [Source:HGNC Symbol;Acc:6120]	protein_coding	4241.8	0.370732	0.0454554	1.03147e-16	3.73615e-15
ENSG00000184451	17	40830907	40835935	CCR10	chemokine (C-C motif) receptor 10 [Source:HGNC Symbol;Acc:4474]	protein_coding	481.051	0.370587	0.143197	0.00234894	0.0139176
ENSG00000155393	16	50099852	50140298	HEATR3	HEAT repeat containing 3 [Source:HGNC Symbol;Acc:26087]	protein_coding	576.066	0.370383	0.117646	0.00043159	0.00323574
ENSG00000257103	19	34663409	34720420	LSM14A	LSM14A, SCD6 homolog A (S. cerevisiae) [Source:HGNC Symbol;Acc:24489]	protein_coding	345.941	0.370016	0.275706	0.0282385	0.104629
ENSG00000131507	5	141488070	141534005	NDFIP1	Nedd4 family interacting protein 1 [Source:HGNC Symbol;Acc:17592]	protein_coding	131.203	0.369367	0.232047	0.0206163	0.0818123
ENSG00000111344	12	113536624	113574044	RASAL1	RAS protein activator like 1 (GAP1 like) [Source:HGNC Symbol;Acc:9873]	protein_coding	109.156	0.369139	0.301752	0.0316561	0.114416
ENSG00000116962	1	236139130	236228462	NID1	nidogen 1 [Source:HGNC Symbol;Acc:7821]	protein_coding	1876.44	0.36872	0.0495059	2.83426e-14	8.69482e-13
ENSG00000227449	9	46687462	46746500			pseudogene	31.6358	0.368344	0.578046	0.0242374	0.0929905
ENSG00000168944	5	122680579	122759286	CEP120	centrosomal protein 120kDa [Source:HGNC Symbol;Acc:26690]	protein_coding	586.494	0.368081	0.128335	0.0010645	0.00708976
ENSG00000135338	6	80194708	80247175	LCA5	Leber congenital amaurosis 5 [Source:HGNC Symbol;Acc:31923]	protein_coding	39.2552	0.367823	0.393704	0.0348373	0.123537
ENSG00000071564	19	1609291	1652604	TCF3	transcription factor 3 [Source:HGNC Symbol;Acc:11633]	protein_coding	5805.57	0.367684	0.054316	3.75576e-12	9.60147e-11
ENSG00000007202	17	26941458	26972472	KIAA0100	KIAA0100 [Source:HGNC Symbol;Acc:28960]	protein_coding	5087.6	0.367456	0.0626461	1.61253e-09	3.11562e-08
ENSG00000163492	2	179694484	179914813	CCDC141	coiled-coil domain containing 141 [Source:HGNC Symbol;Acc:26821]	protein_coding	368.689	0.367456	0.149178	0.00336631	0.0187625
ENSG00000231679	HSCHR6_MHC_COX	32411911	32425028		Homo sapiens major histocompatibility complex, class II, DR beta 3 (HLA-DRB3), mRNA. [Source:RefSeq mRNA;Acc:NM_022555]	protein_coding	7579.8	0.367124	0.036192	9.91878e-25	5.44157e-23
ENSG00000114902	3	52738971	52742182	SPCS1	signal peptidase complex subunit 1 homolog (S. cerevisiae) [Source:HGNC Symbol;Acc:23401]	protein_coding	2228.17	0.367115	0.051985	3.81621e-13	1.06036e-11
ENSG00000165097	6	18155560	18224084	KDM1B	lysine (K)-specific demethylase 1B [Source:HGNC Symbol;Acc:21577]	protein_coding	529.378	0.36682	0.113198	0.000321081	0.00247287
ENSG00000033100	7	150929575	150935908	CHPF2	chondroitin polymerizing factor 2 [Source:HGNC Symbol;Acc:29270]	protein_coding	1477.49	0.366209	0.0752882	3.37309e-07	4.74759e-06
ENSG00000120647	12	498439	551811	CCDC77	coiled-coil domain containing 77 [Source:HGNC Symbol;Acc:28203]	protein_coding	274.439	0.366193	0.17868	0.00906136	0.0423671
ENSG00000013288	4	6576902	6625089	MAN2B2	mannosidase, alpha, class 2B, member 2 [Source:HGNC Symbol;Acc:29623]	protein_coding	1403.36	0.36593	0.0754334	3.58495e-07	5.02696e-06
ENSG00000124256	20	56178902	56195632	ZBP1	Z-DNA binding protein 1 [Source:HGNC Symbol;Acc:16176]	protein_coding	79.1312	0.365592	0.27832	0.0298989	0.109486
ENSG00000051341	3	121150278	121264853	POLQ	polymerase (DNA directed), theta [Source:HGNC Symbol;Acc:9186]	protein_coding	774.628	0.364823	0.116829	0.00048211	0.00357985
ENSG00000101265	20	4760669	4804291	RASSF2	Ras association (RalGDS/AF-6) domain family member 2 [Source:HGNC Symbol;Acc:9883]	protein_coding	3104.5	0.364783	0.0608863	5.80481e-10	1.19042e-08
ENSG00000182197	8	118806729	119124092	EXT1	exostosin glycosyltransferase 1 [Source:HGNC Symbol;Acc:3512]	protein_coding	518.188	0.364657	0.165304	0.00636242	0.031621
ENSG00000167232	19	23487793	23578362	ZNF91	zinc finger protein 91 [Source:HGNC Symbol;Acc:13166]	protein_coding	268.069	0.363878	0.197378	0.0139155	0.059919
ENSG00000182162	X	1581465	1656000	P2RY8	purinergic receptor P2Y, G-protein coupled, 8 [Source:HGNC Symbol;Acc:15524]	protein_coding	4510.34	0.363489	0.0443389	6.87405e-17	2.50803e-15
ENSG00000169926	15	31619058	31727868	KLF13	Kruppel-like factor 13 [Source:HGNC Symbol;Acc:13672]	protein_coding	7490.64	0.363289	0.0445621	1.10786e-16	3.99362e-15
ENSG00000113621	5	134209493	134237215	TXNDC15	thioredoxin domain containing 15 [Source:HGNC Symbol;Acc:20652]	protein_coding	940.686	0.362797	0.123278	0.000864608	0.0059346
ENSG00000211896	14	106202680	106209408	IGHG1	immunoglobulin heavy constant gamma 1 (G1m marker) [Source:HGNC Symbol;Acc:5525]	IG_C_gene	137	0.362615	0.406095	0.0351734	0.124435
ENSG00000115165	2	158271131	158345473	CYTIP	cytohesin 1 interacting protein [Source:HGNC Symbol;Acc:9506]	protein_coding	7234.12	0.362494	0.0448863	2.08701e-16	7.43411e-15
ENSG00000151726	4	185676749	185747972	ACSL1	acyl-CoA synthetase long-chain family member 1 [Source:HGNC Symbol;Acc:3569]	protein_coding	1855.09	0.3622	0.0577946	1.12362e-10	2.47657e-09
ENSG00000135314	6	73951037	74020088	KHDC1	KH homology domain containing 1 [Source:HGNC Symbol;Acc:21366]	protein_coding	72.4125	0.361915	0.252326	0.0268834	0.100877
ENSG00000196843	2	97202480	97218375	ARID5A	AT rich interactive domain 5A (MRF1-like) [Source:HGNC Symbol;Acc:17361]	protein_coding	9146.59	0.361765	0.0523458	1.45172e-12	3.83519e-11
ENSG00000140386	15	76640526	77197785	SCAPER	S-phase cyclin A-associated protein in the ER [Source:HGNC Symbol;Acc:13081]	protein_coding	376.644	0.361722	0.149034	0.00379292	0.0207199
ENSG00000164114	4	156263810	156298122	MAP9	microtubule-associated protein 9 [Source:HGNC Symbol;Acc:26118]	protein_coding	359.688	0.361623	0.176308	0.00926826	0.0431333
ENSG00000167972	16	2325882	2390747	ABCA3	ATP-binding cassette, sub-family A (ABC1), member 3 [Source:HGNC Symbol;Acc:33]	protein_coding	491.081	0.36134	0.150281	0.00403779	0.0218961
ENSG00000176809	17	62850430	62915598	LRRC37A3	leucine rich repeat containing 37, member A3 [Source:HGNC Symbol;Acc:32427]	protein_coding	56.5169	0.36124	0.669995	0.0177972	0.0726841
ENSG00000033178	4	68478370	68566897	UBA6	ubiquitin-like modifier activating enzyme 6 [Source:HGNC Symbol;Acc:25581]	protein_coding	1986.06	0.361222	0.137176	0.00225117	0.0134124
ENSG00000189241	6	116597741	116601066	TSPYL1	TSPY-like 1 [Source:HGNC Symbol;Acc:12382]	protein_coding	1698.04	0.361096	0.0541594	7.99467e-12	2.00628e-10
ENSG00000235750	1	175126123	175162135	KIAA0040	KIAA0040 [Source:HGNC Symbol;Acc:28950]	protein_coding	1011	0.360738	0.103962	0.000149776	0.00127056
ENSG00000022567	8	142217265	142318404	SLC45A4	solute carrier family 45, member 4 [Source:HGNC Symbol;Acc:29196]	protein_coding	226.218	0.360663	0.230006	0.0224894	0.0878021
ENSG00000106688	9	4490444	4587469	SLC1A1	solute carrier family 1 (neuronal/epithelial high affinity glutamate transporter, system Xag), member 1 [Source:HGNC Symbol;Acc:10939]	protein_coding	1066.39	0.360436	0.0810988	2.60055e-06	3.1653e-05
ENSG00000244627	22	38731767	38794934			pseudogene	168.16	0.360362	0.173612	0.00885777	0.0415574
ENSG00000085978	2	234118697	234204320	ATG16L1	autophagy related 16-like 1 (S. cerevisiae) [Source:HGNC Symbol;Acc:21498]	protein_coding	396.295	0.359971	0.120768	0.00077843	0.00542617
ENSG00000134452	10	5931535	5979556	FBXO18	F-box protein, helicase, 18 [Source:HGNC Symbol;Acc:13620]	protein_coding	2385.11	0.359854	0.0605063	1.1474e-09	2.26943e-08
ENSG00000213341	10	101948055	101989376	CHUK	conserved helix-loop-helix ubiquitous kinase [Source:HGNC Symbol;Acc:1974]	protein_coding	695.708	0.359758	0.105882	0.000191507	0.00157307
ENSG00000051382	3	138372860	138553780	PIK3CB	phosphatidylinositol-4,5-bisphosphate 3-kinase, catalytic subunit beta [Source:HGNC Symbol;Acc:8976]	protein_coding	910.04	0.359719	0.0863563	9.09681e-06	0.000100918
ENSG00000173482	18	7566780	8406859	PTPRM	protein tyrosine phosphatase, receptor type, M [Source:HGNC Symbol;Acc:9675]	protein_coding	32.1474	0.359416	0.524809	0.0278832	0.103671
ENSG00000131018	6	152442819	152958936	SYNE1	spectrin repeat containing, nuclear envelope 1 [Source:HGNC Symbol;Acc:17089]	protein_coding	856.514	0.359329	0.142054	0.00301185	0.0171104
ENSG00000127220	19	17402940	17421045	ABHD8	abhydrolase domain containing 8 [Source:HGNC Symbol;Acc:23759]	protein_coding	801.449	0.359157	0.0845803	6.44512e-06	7.35944e-05
ENSG00000158050	2	96808905	96811179	DUSP2	dual specificity phosphatase 2 [Source:HGNC Symbol;Acc:3068]	protein_coding	3287.9	0.358911	0.0518903	1.45457e-12	3.83598e-11
ENSG00000068308	X	48779305	48815648	OTUD5	OTU domain containing 5 [Source:HGNC Symbol;Acc:25402]	protein_coding	3479.6	0.358608	0.0492383	9.97942e-14	2.91283e-12
ENSG00000147526	8	38585704	38710546	TACC1	transforming, acidic coiled-coil containing protein 1 [Source:HGNC Symbol;Acc:11522]	protein_coding	9876.18	0.358468	0.0369197	8.74612e-23	4.35337e-21
ENSG00000116678	1	65886248	66107242	LEPR	leptin receptor [Source:HGNC Symbol;Acc:6554]	protein_coding	248.942	0.358318	0.158459	0.0058527	0.0295823
ENSG00000100307	22	39516172	39548679	CBX7	chromobox homolog 7 [Source:HGNC Symbol;Acc:1557]	protein_coding	1463.89	0.357679	0.0661265	2.03543e-08	3.44556e-07
ENSG00000221823	2	68405989	68483369	PPP3R1	protein phosphatase 3, regulatory subunit B, alpha [Source:HGNC Symbol;Acc:9317]	protein_coding	1681.96	0.35698	0.0573809	1.58926e-10	3.4673e-09
ENSG00000023572	1	193065598	193075244	GLRX2	glutaredoxin 2 [Source:HGNC Symbol;Acc:16065]	protein_coding	122.553	0.356879	0.194644	0.014721	0.0625456
ENSG00000163964	3	196366646	196462878	PIGX	phosphatidylinositol glycan anchor biosynthesis, class X [Source:HGNC Symbol;Acc:26046]	protein_coding	691.767	0.356767	0.103603	0.00016363	0.001366
ENSG00000169981	3	44690219	44702283	ZNF35	zinc finger protein 35 [Source:HGNC Symbol;Acc:13099]	protein_coding	214.363	0.356648	0.241491	0.02607	0.0984387
ENSG00000150477	18	34409069	34812135	KIAA1328	KIAA1328 [Source:HGNC Symbol;Acc:29248]	protein_coding	102.808	0.35637	0.252626	0.0286235	0.105743
ENSG00000131375	3	15247659	15294425	CAPN7	calpain 7 [Source:HGNC Symbol;Acc:1484]	protein_coding	908.749	0.354567	0.0999115	0.000112464	0.000984024
ENSG00000088256	19	3094408	3124002	GNA11	guanine nucleotide binding protein (G protein), alpha 11 (Gq class) [Source:HGNC Symbol;Acc:4379]	protein_coding	239.333	0.354486	0.157348	0.0060818	0.0305044
ENSG00000117408	1	44412611	44433694	IPO13	importin 13 [Source:HGNC Symbol;Acc:16853]	protein_coding	720.619	0.354467	0.0940189	4.81953e-05	0.000459921
ENSG00000105173	19	30302805	30315215	CCNE1	cyclin E1 [Source:HGNC Symbol;Acc:1589]	protein_coding	392.321	0.354366	0.120659	0.000918016	0.006247
ENSG00000181827	15	56379478	56535483	RFX7	regulatory factor X, 7 [Source:HGNC Symbol;Acc:25777]	protein_coding	1281.85	0.354105	0.0753652	7.53601e-07	9.98954e-06
ENSG00000227993	HSCHR6_MHC_COX	32355870	32361037	HLA-DRA	major histocompatibility complex, class II, DR alpha [Source:HGNC Symbol;Acc:4947]	protein_coding	31169.2	0.353969	0.0246351	4.71994e-47	5.96219e-45
ENSG00000161570	17	34198495	34207797	CCL5	chemokine (C-C motif) ligand 5 [Source:HGNC Symbol;Acc:10632]	protein_coding	1312.23	0.35371	0.0630818	6.4585e-09	1.1711e-07
ENSG00000099385	16	30844947	30906281	BCL7C	B-cell CLL/lymphoma 7C [Source:HGNC Symbol;Acc:1006]	protein_coding	659.803	0.353587	0.112283	0.000462375	0.00344763
ENSG00000165891	12	77415027	77459360	E2F7	E2F transcription factor 7 [Source:HGNC Symbol;Acc:23820]	protein_coding	686.167	0.353134	0.123223	0.00115037	0.00758437
ENSG00000267796	19	36239262	36245420	LIN37	lin-37 homolog (C. elegans) [Source:HGNC Symbol;Acc:33234]	protein_coding	181.085	0.352926	0.184084	0.0128069	0.0559937
ENSG00000108395	17	57059999	57184282	TRIM37	tripartite motif containing 37 [Source:HGNC Symbol;Acc:7523]	protein_coding	555.81	0.352921	0.114952	0.000604309	0.004361
ENSG00000176225	18	67671029	67873181	RTTN	rotatin [Source:HGNC Symbol;Acc:18654]	protein_coding	1276.49	0.35275	0.0933584	4.74324e-05	0.000453854
ENSG00000165209	9	125871779	126030855	STRBP	spermatid perinuclear RNA binding protein [Source:HGNC Symbol;Acc:16462]	protein_coding	2059.13	0.352538	0.0627534	6.23838e-09	1.13392e-07
ENSG00000163214	2	39024871	39103075	DHX57	DEAH (Asp-Glu-Ala-Asp/His) box polypeptide 57 [Source:HGNC Symbol;Acc:20086]	protein_coding	590.539	0.352512	0.102426	0.000169747	0.00140975
ENSG00000169914	1	20209006	20239438	OTUD3	OTU domain containing 3 [Source:HGNC Symbol;Acc:29038]	protein_coding	364.017	0.352494	0.152673	0.00541654	0.0278554
ENSG00000128011	19	39797208	39805976	LRFN1	leucine rich repeat and fibronectin type III domain containing 1 [Source:HGNC Symbol;Acc:29290]	protein_coding	141.262	0.352367	0.188569	0.0140869	0.0605185
ENSG00000114626	3	127391778	127399768	ABTB1	ankyrin repeat and BTB (POZ) domain containing 1 [Source:HGNC Symbol;Acc:18275]	protein_coding	685.678	0.352158	0.0941031	5.72126e-05	0.000537176
ENSG00000102096	X	48770459	48776301	PIM2	pim-2 oncogene [Source:HGNC Symbol;Acc:8987]	protein_coding	14411.3	0.351852	0.0545747	3.6566e-11	8.56169e-10
ENSG00000116793	1	114239453	114302111	PHTF1	putative homeodomain transcription factor 1 [Source:HGNC Symbol;Acc:8939]	protein_coding	535.102	0.351474	0.124283	0.00129651	0.00835008
ENSG00000129128	4	177241115	177253396	SPCS3	signal peptidase complex subunit 3 homolog (S. cerevisiae) [Source:HGNC Symbol;Acc:26212]	protein_coding	3715.21	0.351334	0.0611572	2.89297e-09	5.40884e-08
ENSG00000173542	4	71768043	71888166	MOB1B	MOB kinase activator 1B [Source:HGNC Symbol;Acc:29801]	protein_coding	464.261	0.351145	0.139599	0.00328237	0.0183696
ENSG00000184897	3	129033615	129035120	H1FX	H1 histone family, member X [Source:HGNC Symbol;Acc:4722]	protein_coding	3248.57	0.350848	0.0484984	1.60338e-13	4.57344e-12
ENSG00000198168	11	22835345	22851845	SVIP	small VCP/p97-interacting protein [Source:HGNC Symbol;Acc:25238]	protein_coding	1042.87	0.350748	0.0860746	1.40416e-05	0.000150123
ENSG00000096968	9	4985033	5128183	JAK2	Janus kinase 2 [Source:HGNC Symbol;Acc:6192]	protein_coding	1079.11	0.35041	0.0890605	2.53287e-05	0.000256047
ENSG00000107796	10	90694831	90751147	ACTA2	actin, alpha 2, smooth muscle, aorta [Source:HGNC Symbol;Acc:130]	protein_coding	1069.43	0.350201	0.102929	0.000197579	0.00161677
ENSG00000143437	1	150782181	150849244	ARNT	aryl hydrocarbon receptor nuclear translocator [Source:HGNC Symbol;Acc:700]	protein_coding	1520.73	0.35002	0.132693	0.00216405	0.0129699
ENSG00000171817	19	38042308	38104998	ZNF540	zinc finger protein 540 [Source:HGNC Symbol;Acc:25331]	protein_coding	20.3376	0.349403	0.648959	0.0180335	0.0734833
ENSG00000139625	12	53874274	53893847	MAP3K12	mitogen-activated protein kinase kinase kinase 12 [Source:HGNC Symbol;Acc:6851]	protein_coding	494.421	0.348912	0.172104	0.0104479	0.0474768
ENSG00000100979	20	44527399	44540794	PLTP	phospholipid transfer protein [Source:HGNC Symbol;Acc:9093]	protein_coding	212.674	0.348741	0.164255	0.00850832	0.0402192
ENSG00000169288	4	78783674	78873944	MRPL1	mitochondrial ribosomal protein L1 [Source:HGNC Symbol;Acc:14275]	protein_coding	287.804	0.348532	0.122516	0.00121012	0.00789864
ENSG00000163637	3	64079543	64431152	PRICKLE2	prickle homolog 2 (Drosophila) [Source:HGNC Symbol;Acc:20340]	protein_coding	447.148	0.348193	0.14921	0.00517705	0.0269185
ENSG00000111886	6	89966927	90025018	GABRR2	gamma-aminobutyric acid (GABA) A receptor, rho 2 [Source:HGNC Symbol;Acc:4091]	protein_coding	18.5711	0.347889	0.592353	0.0227224	0.0884191
ENSG00000133026	17	8377523	8534079	MYH10	myosin, heavy chain 10, non-muscle [Source:HGNC Symbol;Acc:7568]	protein_coding	1208.21	0.346988	0.143565	0.00430043	0.0230296
ENSG00000237172	16	67182008	67185117	B3GNT9	UDP-GlcNAc:betaGal beta-1,3-N-acetylglucosaminyltransferase 9 [Source:HGNC Symbol;Acc:28714]	protein_coding	157.53	0.3464	0.161259	0.00812259	0.0387001
ENSG00000154957	17	11880756	11900827	ZNF18	zinc finger protein 18 [Source:HGNC Symbol;Acc:12969]	protein_coding	211.04	0.346204	0.149878	0.00554482	0.028331
ENSG00000198937	6	37450696	37467698	CCDC167	coiled-coil domain containing 167 [Source:HGNC Symbol;Acc:21239]	protein_coding	777.31	0.346202	0.0815997	6.92698e-06	7.85267e-05
ENSG00000179840	1	9712668	9714644	C1orf200	chromosome 1 open reading frame 200 [Source:HGNC Symbol;Acc:32346]	protein_coding	103.617	0.344725	0.195965	0.0181815	0.074006
ENSG00000168056	11	65306276	65326401	LTBP3	latent transforming growth factor beta binding protein 3 [Source:HGNC Symbol;Acc:6716]	protein_coding	165.255	0.344566	0.176901	0.0128004	0.0559937
ENSG00000105404	19	42460833	42463542	RABAC1	Rab acceptor 1 (prenylated) [Source:HGNC Symbol;Acc:9794]	protein_coding	855.221	0.344549	0.105809	0.000338403	0.0025938
ENSG00000082805	12	1099675	1605099	ERC1	ELKS/RAB6-interacting/CAST family member 1 [Source:HGNC Symbol;Acc:17072]	protein_coding	770.828	0.343848	0.136307	0.0032519	0.0182329
ENSG00000154229	17	64298754	64806861	PRKCA	protein kinase C, alpha [Source:HGNC Symbol;Acc:9393]	protein_coding	634.001	0.343744	0.116844	0.000961034	0.0065044
ENSG00000213347	5	176728462	176739758	MXD3	MAX dimerization protein 3 [Source:HGNC Symbol;Acc:14008]	protein_coding	299.974	0.343682	0.130077	0.00233153	0.0138309
ENSG00000166925	7	100060982	100076902	TSC22D4	TSC22 domain family, member 4 [Source:HGNC Symbol;Acc:21696]	protein_coding	2628.13	0.343328	0.0464061	4.48275e-14	1.34769e-12
ENSG00000166750	17	33570055	33600674	SLFN5	schlafen family member 5 [Source:HGNC Symbol;Acc:28286]	protein_coding	191.794	0.342321	0.29816	0.0394342	0.136082
ENSG00000186162	3	10055932	10068049	CIDECP	cell death-inducing DFFA-like effector c pseudogene [Source:HGNC Symbol;Acc:24230]	pseudogene	119.827	0.342035	0.193966	0.0183121	0.0743967
ENSG00000157181	1	186344890	186390510	C1orf27	chromosome 1 open reading frame 27 [Source:HGNC Symbol;Acc:24299]	protein_coding	356.375	0.341933	0.182769	0.0149878	0.0634281
ENSG00000084090	2	96850597	96874563	STARD7	StAR-related lipid transfer (START) domain containing 7 [Source:HGNC Symbol;Acc:18063]	protein_coding	4659.93	0.341163	0.0367662	5.82903e-21	2.69606e-19
ENSG00000100532	14	54976530	55005567	CGRRF1	cell growth regulator with ring finger domain 1 [Source:HGNC Symbol;Acc:15528]	protein_coding	137.148	0.341073	0.222358	0.0267167	0.100351
ENSG00000258315	17	6917814	6920844	C17orf49	chromosome 17 open reading frame 49 [Source:HGNC Symbol;Acc:28737]	protein_coding	2104.66	0.340846	0.0518736	1.69099e-11	4.08666e-10
ENSG00000119328	9	111696461	111713024	FAM206A	family with sequence similarity 206, member A [Source:HGNC Symbol;Acc:1364]	protein_coding	210.863	0.340842	0.162147	0.00933848	0.0433795
ENSG00000107551	10	45454855	45491339	RASSF4	Ras association (RalGDS/AF-6) domain family member 4 [Source:HGNC Symbol;Acc:20793]	protein_coding	2831.57	0.339295	0.0538608	9.9564e-11	2.20744e-09
ENSG00000196417	19	53893046	53930574	ZNF765	zinc finger protein 765 [Source:HGNC Symbol;Acc:25092]	protein_coding	354.633	0.339218	0.19254	0.0186553	0.0757089
ENSG00000130755	19	39818993	39833012	GMFG	glia maturation factor, gamma [Source:HGNC Symbol;Acc:4374]	protein_coding	1776.68	0.33921	0.0676379	1.76669e-07	2.57086e-06
ENSG00000173846	1	45265897	45271662	PLK3	polo-like kinase 3 [Source:HGNC Symbol;Acc:2154]	protein_coding	250.966	0.338686	0.138356	0.00407133	0.0220542
ENSG00000203832	1	148250249	148347506	NBPF20	neuroblastoma breakpoint family, member 20 [Source:HGNC Symbol;Acc:32000]	protein_coding	106.689	0.338535	0.272063	0.0379028	0.132102
ENSG00000156603	11	57471186	57479693	MED19	mediator complex subunit 19 [Source:HGNC Symbol;Acc:29600]	protein_coding	236.564	0.337878	0.138116	0.00410925	0.0222195
ENSG00000131725	X	117480036	117583924	WDR44	WD repeat domain 44 [Source:HGNC Symbol;Acc:30512]	protein_coding	378.785	0.337713	0.130685	0.00283969	0.01628
ENSG00000129226	17	7482785	7485429	CD68	CD68 molecule [Source:HGNC Symbol;Acc:1693]	protein_coding	78.1257	0.337696	0.281731	0.0397727	0.136967
ENSG00000250182	5	14652047	14653438	EEF1A1P13	eukaryotic translation elongation factor 1 alpha 1 pseudogene 13 [Source:HGNC Symbol;Acc:3196]	pseudogene	319.91	0.337281	0.156771	0.00839316	0.0397624
ENSG00000005175	12	48057070	48099844	RPAP3	RNA polymerase II associated protein 3 [Source:HGNC Symbol;Acc:26151]	protein_coding	744.749	0.337178	0.103304	0.000341759	0.00261575
ENSG00000140262	15	57210821	57591479	TCF12	transcription factor 12 [Source:HGNC Symbol;Acc:11623]	protein_coding	1688.3	0.336862	0.114092	0.000961492	0.00650457
ENSG00000226260	HSCHR6_MHC_MANN	32446282	32451493	HLA-DRA	major histocompatibility complex, class II, DR alpha [Source:HGNC Symbol;Acc:4947]	protein_coding	27094	0.336823	0.0295675	1.69349e-30	1.22979e-28
ENSG00000206302	HSCHR6_MHC_QBL	32555534	32563145	HLA-DQB1	major histocompatibility complex, class II, DQ beta 1 [Source:HGNC Symbol;Acc:4944]	protein_coding	4852.28	0.336322	0.0402312	2.18129e-17	8.34331e-16
ENSG00000135898	2	231772033	231825781	GPR55	G protein-coupled receptor 55 [Source:HGNC Symbol;Acc:4511]	protein_coding	827.684	0.335961	0.0816204	1.26072e-05	0.000136732
ENSG00000135521	6	144164481	144184949	LTV1	LTV1 homolog (S. cerevisiae) [Source:HGNC Symbol;Acc:21173]	protein_coding	615.889	0.335923	0.105591	0.000457414	0.00341403
ENSG00000116237	1	6281253	6296032	ICMT	isoprenylcysteine carboxyl methyltransferase [Source:HGNC Symbol;Acc:5350]	protein_coding	1157.27	0.335745	0.0780753	5.68258e-06	6.54564e-05
ENSG00000169814	3	15642848	15687329	BTD	biotinidase [Source:HGNC Symbol;Acc:1122]	protein_coding	114.313	0.335639	0.22066	0.0281996	0.104551
ENSG00000155957	12	66517709	66563852	TMBIM4	transmembrane BAX inhibitor motif containing 4 [Source:HGNC Symbol;Acc:24257]	protein_coding	574.935	0.335409	0.107713	0.000575658	0.00418843
ENSG00000012232	8	28457986	28613116	EXTL3	exostosin-like glycosyltransferase 3 [Source:HGNC Symbol;Acc:3518]	protein_coding	551.92	0.335359	0.150786	0.00723322	0.0352447
ENSG00000048471	16	12070594	12668146	SNX29	sorting nexin 29 [Source:HGNC Symbol;Acc:30542]	protein_coding	4910.75	0.335084	0.0457839	8.68423e-14	2.55462e-12
ENSG00000135931	2	232063260	232239548	ARMC9	armadillo repeat containing 9 [Source:HGNC Symbol;Acc:20730]	protein_coding	1128.3	0.334724	0.0816247	1.39517e-05	0.000149481
ENSG00000185621	3	197687071	197770591	LMLN	leishmanolysin-like (metallopeptidase M8 family) [Source:HGNC Symbol;Acc:15991]	protein_coding	70.4459	0.334704	0.317768	0.0431978	0.145987
ENSG00000111412	12	117153593	117175875	C12orf49	chromosome 12 open reading frame 49 [Source:HGNC Symbol;Acc:26128]	protein_coding	848.676	0.334381	0.0891411	5.76862e-05	0.00054061
ENSG00000160460	19	40972148	41082370	SPTBN4	spectrin, beta, non-erythrocytic 4 [Source:HGNC Symbol;Acc:14896]	protein_coding	33.7023	0.334269	0.421428	0.0387138	0.134213
ENSG00000074370	17	3827169	3867736	ATP2A3	ATPase, Ca++ transporting, ubiquitous [Source:HGNC Symbol;Acc:813]	protein_coding	3361.38	0.334237	0.0523868	9.55757e-11	2.12843e-09
ENSG00000154814	3	16306706	16391806	OXNAD1	oxidoreductase NAD-binding domain containing 1 [Source:HGNC Symbol;Acc:25128]	protein_coding	448.411	0.333794	0.108876	0.000663561	0.00473855
ENSG00000177628	1	155204243	155214490	GBA	glucosidase, beta, acid [Source:HGNC Symbol;Acc:4177]	protein_coding	568	0.333215	0.119374	0.0015991	0.0100241
ENSG00000110422	11	33278218	33378569	HIPK3	homeodomain interacting protein kinase 3 [Source:HGNC Symbol;Acc:4915]	protein_coding	1603.42	0.332432	0.0639827	7.04137e-08	1.09232e-06
ENSG00000197885	3	23933151	23988082	NKIRAS1	NFKB inhibitor interacting Ras-like 1 [Source:HGNC Symbol;Acc:17899]	protein_coding	293.967	0.33231	0.156379	0.0093007	0.0432441
ENSG00000131504	5	140894583	140998622	DIAPH1	diaphanous-related formin 1 [Source:HGNC Symbol;Acc:2876]	protein_coding	6001.93	0.332256	0.0432634	9.95146e-15	3.17602e-13
ENSG00000196684	19	16244838	16269386	HSH2D	hematopoietic SH2 domain containing [Source:HGNC Symbol;Acc:24920]	protein_coding	2376.14	0.332082	0.0704664	8.70112e-07	1.14132e-05
ENSG00000072958	19	16308389	16346160	AP1M1	adaptor-related protein complex 1, mu 1 subunit [Source:HGNC Symbol;Acc:13667]	protein_coding	1939.89	0.331968	0.0663133	1.78631e-07	2.59689e-06
ENSG00000228987	HSCHR6_MHC_DBB	32382335	32387545	HLA-DRA	major histocompatibility complex, class II, DR alpha [Source:HGNC Symbol;Acc:4947]	protein_coding	15505.4	0.331495	0.0274628	5.0264e-34	4.36745e-32
ENSG00000158006	1	26286258	26324648	PAFAH2	platelet-activating factor acetylhydrolase 2, 40kDa [Source:HGNC Symbol;Acc:8579]	protein_coding	199.94	0.33142	0.168818	0.0132404	0.0576229
ENSG00000241839	15	65134088	65160206	PLEKHO2	pleckstrin homology domain containing, family O member 2 [Source:HGNC Symbol;Acc:30026]	protein_coding	1170.29	0.331294	0.0775127	6.54918e-06	7.46378e-05
ENSG00000064300	17	47572655	47592379	NGFR	nerve growth factor receptor [Source:HGNC Symbol;Acc:7809]	protein_coding	11.4309	0.330975	0.688759	0.011557	0.0517194
ENSG00000084444	12	13197218	13295455	KIAA1467	KIAA1467 [Source:HGNC Symbol;Acc:29288]	protein_coding	55.478	0.330941	0.326085	0.044936	0.150273
ENSG00000177374	17	1957448	1962981	HIC1	hypermethylated in cancer 1 [Source:HGNC Symbol;Acc:4909]	protein_coding	1091.63	0.330926	0.0784084	8.22015e-06	9.17337e-05
ENSG00000185947	16	31885079	31928668	ZNF267	zinc finger protein 267 [Source:HGNC Symbol;Acc:13060]	protein_coding	2033.51	0.33078	0.0539739	3.25681e-10	6.84705e-09
ENSG00000263238	HSCHR4_1_CTG12	156845270	156875063	CTSO	cathepsin O [Source:HGNC Symbol;Acc:2542]	protein_coding	288.705	0.330719	0.120607	0.00187312	0.0114925
ENSG00000178074	2	200775979	200820658	C2orf69	chromosome 2 open reading frame 69 [Source:HGNC Symbol;Acc:26799]	protein_coding	522.236	0.329744	0.0922604	0.000116357	0.00101396
ENSG00000123124	8	87354967	87490649	WWP1	WW domain containing E3 ubiquitin protein ligase 1 [Source:HGNC Symbol;Acc:17004]	protein_coding	728.275	0.329572	0.126628	0.00281611	0.0161634
ENSG00000063438	5	304291	438406	AHRR	aryl-hydrocarbon receptor repressor [Source:HGNC Symbol;Acc:346]	protein_coding	3140.03	0.329467	0.0688668	4.8714e-07	6.68739e-06
ENSG00000146476	6	151773422	151791236	C6orf211	chromosome 6 open reading frame 211 [Source:HGNC Symbol;Acc:17872]	protein_coding	666.468	0.329391	0.0927635	0.000122543	0.00106478
ENSG00000226634	HSCHR6_MHC_COX	31682228	31685807	DDAH2	dimethylarginine dimethylaminohydrolase 2 [Source:HGNC Symbol;Acc:2716]	protein_coding	78.7748	0.328884	0.30797	0.0450062	0.150474
ENSG00000121073	17	47778305	47786376	SLC35B1	solute carrier family 35, member B1 [Source:HGNC Symbol;Acc:20798]	protein_coding	713.873	0.328657	0.12469	0.00258155	0.0150735
ENSG00000102471	13	80055287	80130210	NDFIP2	Nedd4 family interacting protein 2 [Source:HGNC Symbol;Acc:18537]	protein_coding	712.349	0.328573	0.0902796	8.72168e-05	0.000782986
ENSG00000120280	X	30576941	30595961	CXorf21	chromosome X open reading frame 21 [Source:HGNC Symbol;Acc:25667]	protein_coding	378.368	0.328338	0.118646	0.00177284	0.0109713
ENSG00000166452	11	8932686	8941631	AKIP1	A kinase (PRKA) interacting protein 1 [Source:HGNC Symbol;Acc:1170]	protein_coding	553.163	0.327238	0.11222	0.0011306	0.0074671
ENSG00000118418	6	79910962	79944406	HMGN3	high mobility group nucleosomal binding domain 3 [Source:HGNC Symbol;Acc:12312]	protein_coding	1208.28	0.327209	0.0747017	4.08148e-06	4.81955e-05
ENSG00000117595	1	209959036	209979465	IRF6	interferon regulatory factor 6 [Source:HGNC Symbol;Acc:6121]	protein_coding	17.1614	0.326806	0.616756	0.0164012	0.0682001
ENSG00000107960	10	105642300	105677963	OBFC1	oligonucleotide/oligosaccharide-binding fold containing 1 [Source:HGNC Symbol;Acc:26200]	protein_coding	676.126	0.326721	0.0929036	0.000142864	0.00122088
ENSG00000137699	11	119981983	120056237	TRIM29	tripartite motif containing 29 [Source:HGNC Symbol;Acc:17274]	protein_coding	41.3179	0.326402	0.493522	0.0307387	0.111988
ENSG00000185278	1	173837220	173872687	ZBTB37	zinc finger and BTB domain containing 37 [Source:HGNC Symbol;Acc:28365]	protein_coding	305.074	0.32638	0.167905	0.0141995	0.0608112
ENSG00000152457	10	14939358	14996431	DCLRE1C	DNA cross-link repair 1C [Source:HGNC Symbol;Acc:17642]	protein_coding	423.359	0.326252	0.150186	0.00849758	0.0401811
ENSG00000164715	7	97736197	97838945	LMTK2	lemur tyrosine kinase 2 [Source:HGNC Symbol;Acc:17880]	protein_coding	704.501	0.326177	0.0992571	0.000335028	0.00257077
ENSG00000146802	7	112402437	112430647	TMEM168	transmembrane protein 168 [Source:HGNC Symbol;Acc:25826]	protein_coding	590.865	0.325993	0.153975	0.0101193	0.0463197
ENSG00000198860	1	184020811	184043346	TSEN15	TSEN15 tRNA splicing endonuclease subunit [Source:HGNC Symbol;Acc:16791]	protein_coding	871.237	0.32585	0.0888595	8.33165e-05	0.000751298
ENSG00000152439	19	58011283	58029772	ZNF773	zinc finger protein 773 [Source:HGNC Symbol;Acc:30487]	protein_coding	146.87	0.325642	0.22131	0.0323388	0.116262
ENSG00000171953	17	17880723	17942523	ATPAF2	ATP synthase mitochondrial F1 complex assembly factor 2 [Source:HGNC Symbol;Acc:18802]	protein_coding	356.143	0.325128	0.169825	0.0152132	0.0642553
ENSG00000177565	3	176737143	176915261	TBL1XR1	transducin (beta)-like 1 X-linked receptor 1 [Source:HGNC Symbol;Acc:29529]	protein_coding	1573.52	0.325034	0.0815372	2.28219e-05	0.000233056
ENSG00000153066	16	11772936	11836734	TXNDC11	thioredoxin domain containing 11 [Source:HGNC Symbol;Acc:28030]	protein_coding	3623.96	0.32481	0.0642323	1.46367e-07	2.15917e-06
ENSG00000134291	12	48357352	48362661	TMEM106C	transmembrane protein 106C [Source:HGNC Symbol;Acc:28775]	protein_coding	1418.43	0.324445	0.0706727	1.61668e-06	2.04218e-05
ENSG00000074416	3	127407909	127542051	MGLL	monoglyceride lipase [Source:HGNC Symbol;Acc:17038]	protein_coding	6007.67	0.32373	0.0475307	3.54322e-12	9.10457e-11
ENSG00000160404	9	130493803	130497604	TOR2A	torsin family 2, member A [Source:HGNC Symbol;Acc:11996]	protein_coding	154.674	0.323576	0.203604	0.0273267	0.102183
ENSG00000110651	11	2397407	2418649	CD81	CD81 molecule [Source:HGNC Symbol;Acc:1701]	protein_coding	3845.15	0.323274	0.0576586	6.8852e-09	1.24248e-07
ENSG00000198033	13	19747910	19755992	TUBA3C	tubulin, alpha 3c [Source:HGNC Symbol;Acc:12408]	protein_coding	38.8741	0.322564	0.480982	0.0321568	0.115835
ENSG00000079387	12	48436681	48500091	SENP1	SUMO1/sentrin specific peptidase 1 [Source:HGNC Symbol;Acc:17927]	protein_coding	887.63	0.322344	0.108943	0.00101694	0.00681828
ENSG00000179119	11	18627948	18656338	SPTY2D1	SPT2, Suppressor of Ty, domain containing 1 (S. cerevisiae) [Source:HGNC Symbol;Acc:26818]	protein_coding	1169.02	0.322316	0.0795571	1.78437e-05	0.000186918
ENSG00000170759	10	32297938	32345359	KIF5B	kinesin family member 5B [Source:HGNC Symbol;Acc:6324]	protein_coding	3241.6	0.322263	0.0490307	2.0747e-11	4.96606e-10
ENSG00000048740	10	11047259	11378674	CELF2	CUGBP, Elav-like family member 2 [Source:HGNC Symbol;Acc:2550]	protein_coding	4696.45	0.322165	0.0434752	4.68257e-14	1.39937e-12
ENSG00000005844	16	30483979	30534506	ITGAL	integrin, alpha L (antigen CD11A (p180), lymphocyte function-associated antigen 1; alpha polypeptide) [Source:HGNC Symbol;Acc:6148]	protein_coding	6040.99	0.321836	0.0483673	1.04495e-11	2.58776e-10
ENSG00000040199	16	71671738	71758604	PHLPP2	PH domain and leucine rich repeat protein phosphatase 2 [Source:HGNC Symbol;Acc:29149]	protein_coding	392.219	0.321657	0.113777	0.00151936	0.00958417
ENSG00000069399	19	45250962	45263301	BCL3	B-cell CLL/lymphoma 3 [Source:HGNC Symbol;Acc:998]	protein_coding	1581.69	0.32097	0.104555	0.000714099	0.00504908
ENSG00000113456	5	34905369	34919094	RAD1	RAD1 homolog (S. pombe) [Source:HGNC Symbol;Acc:9806]	protein_coding	415.87	0.320844	0.106203	0.000843465	0.00581337
ENSG00000116497	1	33282368	33324476	S100PBP	S100P binding protein [Source:HGNC Symbol;Acc:25768]	protein_coding	1111.29	0.319993	0.0993241	0.000433926	0.0032484
ENSG00000152749	13	95254157	95286899	GPR180	G protein-coupled receptor 180 [Source:HGNC Symbol;Acc:28899]	protein_coding	334.044	0.319681	0.120293	0.00252425	0.0147816
ENSG00000180979	15	42834720	42841000	LRRC57	leucine rich repeat containing 57 [Source:HGNC Symbol;Acc:26719]	protein_coding	302.861	0.319616	0.182767	0.0215146	0.084817
ENSG00000179598	17	17104309	17109629	PLD6	phospholipase D family, member 6 [Source:HGNC Symbol;Acc:30447]	protein_coding	418.8	0.319571	0.105741	0.000842317	0.00580813
ENSG00000186260	16	14165178	14360630	MKL2	MKL/myocardin-like 2 [Source:HGNC Symbol;Acc:29819]	protein_coding	353.347	0.319471	0.176662	0.019388	0.0780922
ENSG00000265972	HG1287_PATCH	146678960	146682902		cDNA FLJ61424, highly similar to Homo sapiens thioredoxin interacting protein (TXNIP), mRNA [Source:UniProtKB/TrEMBL;Acc:B4DVM7]	protein_coding	2206.36	0.31938	0.0503066	8.10563e-11	1.835e-09
ENSG00000138138	10	89511269	89601100	ATAD1	ATPase family, AAA domain containing 1 [Source:HGNC Symbol;Acc:25903]	protein_coding	1431.2	0.319137	0.080773	2.75811e-05	0.000276031
ENSG00000157869	4	13362978	13485989	RAB28	RAB28, member RAS oncogene family [Source:HGNC Symbol;Acc:9768]	protein_coding	510.457	0.318656	0.127926	0.00405818	0.0219908
ENSG00000173020	11	67033881	67054027	ADRBK1	adrenergic, beta, receptor kinase 1 [Source:HGNC Symbol;Acc:289]	protein_coding	7893.69	0.318578	0.0324988	3.89959e-23	1.98707e-21
ENSG00000248643	11	66384097	66413940	RBM14-RBM4	RBM14-RBM4 readthrough [Source:HGNC Symbol;Acc:38840]	protein_coding	93.0491	0.318568	0.229506	0.0376898	0.131542
ENSG00000138780	4	106629935	106768885	GSTCD	glutathione S-transferase, C-terminal domain containing [Source:HGNC Symbol;Acc:25806]	protein_coding	316.843	0.318344	0.165499	0.0155449	0.0653076
ENSG00000129292	8	133787618	133861052	PHF20L1	PHD finger protein 20-like 1 [Source:HGNC Symbol;Acc:24280]	protein_coding	922.464	0.317422	0.0923079	0.000204555	0.00166569
ENSG00000225663	17	79780287	79791178	FAM195B	family with sequence similarity 195, member B [Source:HGNC Symbol;Acc:28007]	protein_coding	418.225	0.317337	0.097305	0.000360451	0.00274483
ENSG00000121101	17	56634039	56769416	TEX14	testis expressed 14 [Source:HGNC Symbol;Acc:11737]	protein_coding	47.1682	0.31702	0.486151	0.0303594	0.110875
ENSG00000196189	1	156117157	156147543	SEMA4A	sema domain, immunoglobulin domain (Ig), transmembrane domain (TM) and short cytoplasmic domain, (semaphorin) 4A [Source:HGNC Symbol;Acc:10729]	protein_coding	2531.13	0.316717	0.0536406	1.43791e-09	2.80347e-08
ENSG00000164088	3	52279841	52284613	PPM1M	protein phosphatase, Mg2+/Mn2+ dependent, 1M [Source:HGNC Symbol;Acc:26506]	protein_coding	734.43	0.316681	0.09155	0.000189316	0.00155763
ENSG00000081386	9	99518147	99540411	ZNF510	zinc finger protein 510 [Source:HGNC Symbol;Acc:29161]	protein_coding	358.614	0.316581	0.135596	0.00617112	0.0309111
ENSG00000254858	19	18303992	18307758	MPV17L2	MPV17 mitochondrial membrane protein-like 2 [Source:HGNC Symbol;Acc:28177]	protein_coding	273.592	0.316563	0.13913	0.00711822	0.0348197
ENSG00000116685	1	11979648	11986485	KIAA2013	KIAA2013 [Source:HGNC Symbol;Acc:28513]	protein_coding	1975.22	0.316521	0.0589363	2.94296e-08	4.83316e-07
ENSG00000135185	7	86825478	86849903	TMEM243	transmembrane protein 243, mitochondrial [Source:HGNC Symbol;Acc:21707]	protein_coding	987.987	0.316426	0.0790284	2.25194e-05	0.000230594
ENSG00000167797	11	67273968	67276120	CDK2AP2	cyclin-dependent kinase 2 associated protein 2 [Source:HGNC Symbol;Acc:30833]	protein_coding	1280.25	0.315889	0.0663179	6.7418e-07	9.05654e-06
ENSG00000178904	19	32896449	32976801	DPY19L3	dpy-19-like 3 (C. elegans) [Source:HGNC Symbol;Acc:27120]	protein_coding	645.457	0.315437	0.242257	0.0422174	0.143286
ENSG00000165312	10	23728198	23731308	OTUD1	OTU domain containing 1 [Source:HGNC Symbol;Acc:27346]	protein_coding	34.8537	0.315415	0.415664	0.0416242	0.14156
ENSG00000187605	2	74229840	74335303	TET3	tet methylcytosine dioxygenase 3 [Source:HGNC Symbol;Acc:28313]	protein_coding	1514.72	0.31534	0.0734726	6.45617e-06	7.36336e-05
ENSG00000084073	1	40723779	40759856	ZMPSTE24	zinc metallopeptidase STE24 [Source:HGNC Symbol;Acc:12877]	protein_coding	783.52	0.315199	0.104888	0.000911017	0.00621062
ENSG00000172331	7	134331560	134364565	BPGM	2,3-bisphosphoglycerate mutase [Source:HGNC Symbol;Acc:1093]	protein_coding	330.297	0.315167	0.129887	0.00490042	0.0256666
ENSG00000124508	6	26383324	26395102	BTN2A2	butyrophilin, subfamily 2, member A2 [Source:HGNC Symbol;Acc:1137]	protein_coding	1416.4	0.314959	0.0959023	0.000371366	0.00281938
ENSG00000182934	11	126132814	126139039	SRPR	signal recognition particle receptor (docking protein) [Source:HGNC Symbol;Acc:11307]	protein_coding	5844.38	0.314786	0.0331661	9.1964e-22	4.45936e-20
ENSG00000078237	12	4430371	4462338	C12orf5	chromosome 12 open reading frame 5 [Source:HGNC Symbol;Acc:1185]	protein_coding	628.744	0.314759	0.100993	0.000633456	0.00455168
ENSG00000229164	14	23016447	23021097	TRAC	T cell receptor alpha constant [Source:HGNC Symbol;Acc:12029]	TR_C_gene	2546.65	0.314667	0.0510762	2.74053e-10	5.82682e-09
ENSG00000141012	16	88880142	88923378	GALNS	galactosamine (N-acetyl)-6-sulfate sulfatase [Source:HGNC Symbol;Acc:4122]	protein_coding	141.584	0.314591	0.186403	0.0248704	0.0948141
ENSG00000176994	17	18218624	18226517	SMCR8	Smith-Magenis syndrome chromosome region, candidate 8 [Source:HGNC Symbol;Acc:17921]	protein_coding	399.863	0.31458	0.111601	0.00161069	0.0100799
ENSG00000130489	22	50961997	50964868	SCO2	SCO2 cytochrome c oxidase assembly protein [Source:HGNC Symbol;Acc:10604]	protein_coding	362.015	0.313525	0.109716	0.00145735	0.00925901
ENSG00000152926	7	64432154	64467062	ZNF117	zinc finger protein 117 [Source:HGNC Symbol;Acc:12897]	protein_coding	177.513	0.313461	0.200698	0.030626	0.111713
ENSG00000010295	12	6647541	6665239	IFFO1	intermediate filament family orphan 1 [Source:HGNC Symbol;Acc:24970]	protein_coding	552.992	0.313291	0.0978606	0.000508307	0.00374736
ENSG00000122359	10	81910645	81965328	ANXA11	annexin A11 [Source:HGNC Symbol;Acc:535]	protein_coding	3789.35	0.313192	0.0698474	2.73058e-06	3.30751e-05
ENSG00000137812	15	40886218	40956540	CASC5	cancer susceptibility candidate 5 [Source:HGNC Symbol;Acc:24054]	protein_coding	960.485	0.312904	0.122552	0.00351962	0.0194654
ENSG00000156873	16	30759591	30772490	PHKG2	phosphorylase kinase, gamma 2 (testis) [Source:HGNC Symbol;Acc:8931]	protein_coding	734.332	0.312836	0.0760662	1.42671e-05	0.00015221
ENSG00000049656	5	1317859	1345214	CLPTM1L	CLPTM1-like [Source:HGNC Symbol;Acc:24308]	protein_coding	2373.53	0.312155	0.0840193	7.40637e-05	0.000675561
ENSG00000118900	16	4896666	4932361	UBN1	ubinuclein 1 [Source:HGNC Symbol;Acc:12506]	protein_coding	1807.17	0.311789	0.0758877	1.58743e-05	0.000167572
ENSG00000175395	10	38238500	38265561	ZNF25	zinc finger protein 25 [Source:HGNC Symbol;Acc:13043]	protein_coding	248.163	0.311694	0.139188	0.00799407	0.0382291
ENSG00000103540	16	19535133	19564730	CCP110	centriolar coiled coil protein 110kDa [Source:HGNC Symbol;Acc:24342]	protein_coding	1559.14	0.311671	0.078901	2.99173e-05	0.000296843
ENSG00000149179	11	46958240	47185936	C11orf49	chromosome 11 open reading frame 49 [Source:HGNC Symbol;Acc:28720]	protein_coding	469.778	0.311666	0.122609	0.00368334	0.0202295
ENSG00000151502	11	134094539	134117686	VPS26B	vacuolar protein sorting 26 homolog B (S. pombe) [Source:HGNC Symbol;Acc:28119]	protein_coding	1131.93	0.311636	0.0913119	0.00023105	0.00184938
ENSG00000185896	13	113951556	113977987	LAMP1	lysosomal-associated membrane protein 1 [Source:HGNC Symbol;Acc:6499]	protein_coding	2811.47	0.31138	0.0665271	1.09123e-06	1.41653e-05
ENSG00000163346	1	154916552	154928599	PBXIP1	pre-B-cell leukemia homeobox interacting protein 1 [Source:HGNC Symbol;Acc:21199]	protein_coding	2793.63	0.311343	0.0491979	9.65187e-11	2.14626e-09
ENSG00000160688	1	154955814	154965587	FLAD1	flavin adenine dinucleotide synthetase 1 [Source:HGNC Symbol;Acc:24671]	protein_coding	670.204	0.311274	0.0947118	0.000361101	0.002747
ENSG00000106803	9	101984346	101992897	SEC61B	Sec61 beta subunit [Source:HGNC Symbol;Acc:16993]	protein_coding	3031.23	0.311271	0.0447438	1.35687e-12	3.59727e-11
ENSG00000058262	3	127770484	127790526	SEC61A1	Sec61 alpha 1 subunit (S. cerevisiae) [Source:HGNC Symbol;Acc:18276]	protein_coding	7082.66	0.311012	0.0308808	2.77558e-24	1.50081e-22
ENSG00000239305	2	86830516	86850989	RNF103	ring finger protein 103 [Source:HGNC Symbol;Acc:12859]	protein_coding	1176.15	0.310908	0.0721841	6.17769e-06	7.07798e-05
ENSG00000196967	19	37597636	37663643	ZNF585A	zinc finger protein 585A [Source:HGNC Symbol;Acc:26305]	protein_coding	203.378	0.310903	0.174607	0.0213615	0.0843378
ENSG00000213977	17	3566196	3571976	TAX1BP3	Tax1 (human T-cell leukemia virus type I) binding protein 3 [Source:HGNC Symbol;Acc:30684]	protein_coding	389.926	0.310708	0.110439	0.00169218	0.0105155
ENSG00000135679	12	69201956	69239214	MDM2	MDM2 oncogene, E3 ubiquitin protein ligase [Source:HGNC Symbol;Acc:6973]	protein_coding	4424.05	0.310628	0.0609674	1.28273e-07	1.911e-06
ENSG00000183060	15	100255902	100273766	LYSMD4	LysM, putative peptidoglycan-binding, domain containing 4 [Source:HGNC Symbol;Acc:26571]	protein_coding	166.649	0.310517	0.221157	0.0391085	0.135228
ENSG00000206450	HSCHR6_MHC_QBL	31311768	31315097	HLA-B	major histocompatibility complex, class I, B [Source:HGNC Symbol;Acc:4932]	protein_coding	6806.9	0.310325	0.0479154	3.6872e-11	8.61991e-10
ENSG00000145241	4	68337521	68411324	CENPC	centromere protein C [Source:HGNC Symbol;Acc:1854]	protein_coding	596.936	0.309998	0.131506	0.00604783	0.0303948
ENSG00000062650	10	88195013	88281572	WAPAL	wings apart-like homolog (Drosophila) [Source:HGNC Symbol;Acc:23293]	protein_coding	2156.83	0.309608	0.0514717	7.02157e-10	1.4244e-08
ENSG00000197043	5	150480273	150537443	ANXA6	annexin A6 [Source:HGNC Symbol;Acc:544]	protein_coding	18808.2	0.309219	0.0289331	4.65016e-27	2.85311e-25
ENSG00000171606	19	58694396	58724928	ZNF274	zinc finger protein 274 [Source:HGNC Symbol;Acc:13068]	protein_coding	598.813	0.309158	0.104284	0.00107412	0.00713488
ENSG00000177683	7	108194987	108210194	THAP5	THAP domain containing 5 [Source:HGNC Symbol;Acc:23188]	protein_coding	603.166	0.308974	0.10054	0.000754815	0.00529848
ENSG00000091317	3	32522804	32544900	CMTM6	CKLF-like MARVEL transmembrane domain containing 6 [Source:HGNC Symbol;Acc:19177]	protein_coding	2051.17	0.308852	0.0494456	1.63875e-10	3.55978e-09
ENSG00000116652	1	64014588	64015405	DLEU2L	deleted in lymphocytic leukemia 2-like [Source:HGNC Symbol;Acc:13225]	protein_coding	21.0693	0.308582	0.441222	0.0373636	0.130622
ENSG00000188786	1	38275239	38325292	MTF1	metal-regulatory transcription factor 1 [Source:HGNC Symbol;Acc:7428]	protein_coding	518.901	0.308177	0.0981741	0.00063541	0.00456136
ENSG00000260881	HG7_PATCH	142561934	142563641	TRBC2	T cell receptor beta constant 2 [Source:HGNC Symbol;Acc:12157]	TR_C_gene	621.743	0.308141	0.0975683	0.000572768	0.00417346
ENSG00000003400	2	202047604	202094129	CASP10	caspase 10, apoptosis-related cysteine peptidase [Source:HGNC Symbol;Acc:1500]	protein_coding	301.3	0.308093	0.182402	0.0256956	0.0972936
ENSG00000139645	12	56631591	56652175	ANKRD52	ankyrin repeat domain 52 [Source:HGNC Symbol;Acc:26614]	protein_coding	2004.4	0.30761	0.0776529	2.73458e-05	0.000274224
ENSG00000090615	12	133345495	133405444	GOLGA3	golgin A3 [Source:HGNC Symbol;Acc:4426]	protein_coding	1927.91	0.307604	0.0885045	0.000187473	0.00154417
ENSG00000183155	1	202848085	202858263	RABIF	RAB interacting factor [Source:HGNC Symbol;Acc:9797]	protein_coding	168.179	0.307588	0.187521	0.0281255	0.104365
ENSG00000173715	11	66511922	66610987	C11orf80	chromosome 11 open reading frame 80 [Source:HGNC Symbol;Acc:26197]	protein_coding	102.097	0.307291	0.254941	0.0488851	0.159957
ENSG00000163466	2	219081817	219119079	ARPC2	actin related protein 2/3 complex, subunit 2, 34kDa [Source:HGNC Symbol;Acc:705]	protein_coding	9148.59	0.307181	0.0422854	1.4944e-13	4.29519e-12
ENSG00000243710	1	43637820	43720029	WDR65	WD repeat domain 65 [Source:HGNC Symbol;Acc:26485]	protein_coding	1077.99	0.306976	0.13073	0.00625402	0.0312487
ENSG00000243417	4	153472429	153473516			pseudogene	31.5808	0.306641	0.446546	0.0366026	0.128704
ENSG00000240225	19	56879468	56891197	ZNF542	zinc finger protein 542 [Source:HGNC Symbol;Acc:25393]	pseudogene	77.3103	0.306525	0.261414	0.0504132	0.164277
ENSG00000139324	12	88536073	88593664	TMTC3	transmembrane and tetratricopeptide repeat containing 3 [Source:HGNC Symbol;Acc:26899]	protein_coding	160.411	0.306444	0.268618	0.0514825	0.167146
ENSG00000075188	12	102467967	102513902	NUP37	nucleoporin 37kDa [Source:HGNC Symbol;Acc:29929]	protein_coding	668.586	0.306363	0.0827915	8.44937e-05	0.000761
ENSG00000153037	5	112196919	112205485	SRP19	signal recognition particle 19kDa [Source:HGNC Symbol;Acc:11300]	protein_coding	611.261	0.306362	0.0994872	0.000750647	0.00527523
ENSG00000151849	13	25457171	25497018	CENPJ	centromere protein J [Source:HGNC Symbol;Acc:17272]	protein_coding	982.609	0.306329	0.0998055	0.000774696	0.00541135
ENSG00000160991	7	102073553	102097268	ORAI2	ORAI calcium release-activated calcium modulator 2 [Source:HGNC Symbol;Acc:21667]	protein_coding	4201.83	0.306075	0.0697503	3.94103e-06	4.67574e-05
ENSG00000233948	HSCHR6_MHC_MCF	28870945	28891932	TRIM27	tripartite motif containing 27 [Source:HGNC Symbol;Acc:9975]	protein_coding	152.906	0.305852	0.19883	0.0333535	0.119288
ENSG00000151611	4	146539415	146581187	MMAA	methylmalonic aciduria (cobalamin deficiency) cblA type [Source:HGNC Symbol;Acc:18871]	protein_coding	194.086	0.305713	0.159118	0.0168144	0.0695142
ENSG00000172270	19	571297	583493	BSG	basigin (Ok blood group) [Source:HGNC Symbol;Acc:1116]	protein_coding	10611.2	0.305585	0.0353702	3.02243e-18	1.20194e-16
ENSG00000174953	3	153990335	154042286	DHX36	DEAH (Asp-Glu-Ala-His) box polypeptide 36 [Source:HGNC Symbol;Acc:14410]	protein_coding	1881.29	0.305392	0.0707042	5.36384e-06	6.20225e-05
ENSG00000198624	5	150560613	150603706	CCDC69	coiled-coil domain containing 69 [Source:HGNC Symbol;Acc:24487]	protein_coding	3415.53	0.305315	0.0675392	2.38416e-06	2.92084e-05
ENSG00000136731	2	128848774	128953251	UGGT1	UDP-glucose glycoprotein glucosyltransferase 1 [Source:HGNC Symbol;Acc:15663]	protein_coding	2332.55	0.304853	0.102091	0.0010239	0.0068526
ENSG00000100092	22	38030661	38062939	SH3BP1	SH3-domain binding protein 1 [Source:HGNC Symbol;Acc:10824]	protein_coding	2973.13	0.304586	0.0629494	5.1071e-07	7.00455e-06
ENSG00000129562	14	23033805	23058175	DAD1	defender against cell death 1 [Source:HGNC Symbol;Acc:2664]	protein_coding	1805.43	0.303701	0.0619879	3.74157e-07	5.23193e-06
ENSG00000112159	6	90352218	90529442	MDN1	MDN1, midasin homolog (yeast) [Source:HGNC Symbol;Acc:18302]	protein_coding	1426.84	0.303512	0.128027	0.00607953	0.0305032
ENSG00000112079	6	36461669	36515247	STK38	serine/threonine kinase 38 [Source:HGNC Symbol;Acc:17847]	protein_coding	674.728	0.303394	0.0818769	8.02874e-05	0.000727036
ENSG00000141141	17	35969787	36003493	DDX52	DEAD (Asp-Glu-Ala-Asp) box polypeptide 52 [Source:HGNC Symbol;Acc:20038]	protein_coding	814.481	0.303337	0.0837222	0.000114739	0.00100178
ENSG00000121274	16	50186829	50269221	PAPD5	PAP associated domain containing 5 [Source:HGNC Symbol;Acc:30758]	protein_coding	1229.75	0.303212	0.072511	1.12051e-05	0.000122409
ENSG00000151835	13	23902965	24007841	SACS	spastic ataxia of Charlevoix-Saguenay (sacsin) [Source:HGNC Symbol;Acc:10519]	protein_coding	1764.24	0.303172	0.110042	0.0021168	0.0127279
ENSG00000151651	10	135075907	135090372	ADAM8	ADAM metallopeptidase domain 8 [Source:HGNC Symbol;Acc:215]	protein_coding	2253.57	0.302965	0.0537312	6.82571e-09	1.23471e-07
ENSG00000156030	14	74181825	74256988	ELMSAN1	ELM2 and Myb/SANT-like domain containing 1 [Source:HGNC Symbol;Acc:19853]	protein_coding	2296.91	0.302876	0.0526207	3.53437e-09	6.55101e-08
ENSG00000078900	1	3569084	3652765	TP73	tumor protein p73 [Source:HGNC Symbol;Acc:12003]	protein_coding	1643.5	0.302805	0.0653172	1.3915e-06	1.77113e-05
ENSG00000156983	3	9773413	9789702	BRPF1	bromodomain and PHD finger containing, 1 [Source:HGNC Symbol;Acc:14255]	protein_coding	621.862	0.30273	0.109772	0.00208437	0.012558
ENSG00000110025	11	64794880	64808044	SNX15	sorting nexin 15 [Source:HGNC Symbol;Acc:14978]	protein_coding	591.694	0.302201	0.112458	0.00257098	0.015026
ENSG00000115827	2	172290727	172341562	DCAF17	DDB1 and CUL4 associated factor 17 [Source:HGNC Symbol;Acc:25784]	protein_coding	927.451	0.301694	0.101575	0.00109805	0.00726814
ENSG00000082701	3	119540170	119813264	GSK3B	glycogen synthase kinase 3 beta [Source:HGNC Symbol;Acc:4617]	protein_coding	2006.62	0.301642	0.0732532	1.73512e-05	0.000182139
ENSG00000107643	10	49514698	49647403	MAPK8	mitogen-activated protein kinase 8 [Source:HGNC Symbol;Acc:6881]	protein_coding	1433.75	0.301136	0.0837656	0.000124219	0.00107685
ENSG00000144451	2	214149113	215275225	SPAG16	sperm associated antigen 16 [Source:HGNC Symbol;Acc:23225]	protein_coding	220.842	0.300769	0.156677	0.0177086	0.0724095
ENSG00000177058	5	54921673	55069022	SLC38A9	solute carrier family 38, member 9 [Source:HGNC Symbol;Acc:26907]	protein_coding	240.727	0.300304	0.151332	0.0152873	0.0644777
ENSG00000124370	2	71336814	71357369	MCEE	methylmalonyl CoA epimerase [Source:HGNC Symbol;Acc:16732]	protein_coding	238.521	0.300249	0.150991	0.0151307	0.063961
ENSG00000030110	6	33540329	33548019	BAK1	BCL2-antagonist/killer 1 [Source:HGNC Symbol;Acc:949]	protein_coding	1417.79	0.300102	0.0713957	1.03775e-05	0.00011445
ENSG00000092847	1	36335409	36395211	AGO1	argonaute RISC catalytic component 1 [Source:HGNC Symbol;Acc:3262]	protein_coding	1393.36	0.299473	0.0636135	1.00448e-06	1.30957e-05
ENSG00000000938	1	27938575	27961788	FGR	feline Gardner-Rasheed sarcoma viral oncogene homolog [Source:HGNC Symbol;Acc:3697]	protein_coding	3638	0.299347	0.0600661	2.28786e-07	3.28787e-06
ENSG00000136280	7	45039074	45116068	CCM2	cerebral cavernous malformation 2 [Source:HGNC Symbol;Acc:21708]	protein_coding	1532.81	0.299079	0.0745818	2.41641e-05	0.000245761
ENSG00000142166	21	34696734	34732168	IFNAR1	interferon (alpha, beta and omega) receptor 1 [Source:HGNC Symbol;Acc:5432]	protein_coding	2088.22	0.298859	0.0693218	6.44783e-06	7.35944e-05
ENSG00000254470	11	65543364	65548273	AP5B1	adaptor-related protein complex 5, beta 1 subunit [Source:HGNC Symbol;Acc:25104]	protein_coding	729.173	0.298711	0.117712	0.00399414	0.0216829
ENSG00000110777	11	111222977	111326355	POU2AF1	POU class 2 associating factor 1 [Source:HGNC Symbol;Acc:9211]	protein_coding	13341.3	0.298656	0.0258961	2.87498e-31	2.11846e-29
ENSG00000142669	1	26605667	26608007	SH3BGRL3	SH3 domain binding glutamic acid-rich protein like 3 [Source:HGNC Symbol;Acc:15568]	protein_coding	1675.05	0.298544	0.0635043	1.04593e-06	1.36125e-05
ENSG00000124762	6	36644305	36655116	CDKN1A	cyclin-dependent kinase inhibitor 1A (p21, Cip1) [Source:HGNC Symbol;Acc:1784]	protein_coding	9376.74	0.298396	0.0381564	2.23288e-15	7.45882e-14
ENSG00000134864	13	101183810	101241782	GGACT	gamma-glutamylamine cyclotransferase [Source:HGNC Symbol;Acc:25100]	protein_coding	28.1372	0.297988	0.411524	0.042913	0.14522
ENSG00000227008	X	132804999	132805414			pseudogene	43.7433	0.297472	0.326166	0.0566581	0.179916
ENSG00000177453	5	43192173	43280952	NIM1K	NIM1 serine/threonine protein kinase [Source:HGNC Symbol;Acc:28646]	protein_coding	30.521	0.297443	0.398133	0.045748	0.152404
ENSG00000198954	10	70748487	70776738	KIAA1279	KIAA1279 [Source:HGNC Symbol;Acc:23419]	protein_coding	512.857	0.297117	0.101373	0.00127153	0.00821385
ENSG00000173480	19	58411664	58427978	ZNF417	zinc finger protein 417 [Source:HGNC Symbol;Acc:20646]	protein_coding	277.524	0.296994	0.137603	0.010538	0.0478428
ENSG00000005486	7	75471920	75518244	RHBDD2	rhomboid domain containing 2 [Source:HGNC Symbol;Acc:23082]	protein_coding	603.109	0.296993	0.0905519	0.000398393	0.00300937
ENSG00000197021	X	149097745	149107029	CXorf40B	chromosome X open reading frame 40B [Source:HGNC Symbol;Acc:17402]	protein_coding	629.46	0.296953	0.0854662	0.000213972	0.00173299
ENSG00000171161	1	249132409	249143716	ZNF672	zinc finger protein 672 [Source:HGNC Symbol;Acc:26179]	protein_coding	1662.21	0.296943	0.0577456	1.10991e-07	1.67512e-06
ENSG00000152133	2	37311594	37326387	GPATCH11	G patch domain containing 11 [Source:HGNC Symbol;Acc:26768]	protein_coding	663.239	0.296875	0.124316	0.00602175	0.030284
ENSG00000138964	22	44568836	44615413	PARVG	parvin, gamma [Source:HGNC Symbol;Acc:14654]	protein_coding	1315.22	0.296821	0.0692181	7.22256e-06	8.14475e-05
ENSG00000157106	16	18816175	18937776	SMG1	SMG1 phosphatidylinositol 3-kinase-related kinase [Source:HGNC Symbol;Acc:30045]	protein_coding	3676.5	0.296788	0.093711	0.000600443	0.00433935
ENSG00000180773	11	92877341	92931130	SLC36A4	solute carrier family 36 (proton/amino acid symporter), member 4 [Source:HGNC Symbol;Acc:19660]	protein_coding	322.298	0.296755	0.188829	0.033631	0.120081
ENSG00000123933	4	2249159	2264021	MXD4	MAX dimerization protein 4 [Source:HGNC Symbol;Acc:13906]	protein_coding	1398.5	0.296729	0.100805	0.00133897	0.00858313
ENSG00000197121	2	197697728	197792520	PGAP1	post-GPI attachment to proteins 1 [Source:HGNC Symbol;Acc:25712]	protein_coding	208.467	0.296704	0.253214	0.0543894	0.17399
ENSG00000170604	19	46386866	46389376	IRF2BP1	interferon regulatory factor 2 binding protein 1 [Source:HGNC Symbol;Acc:21728]	protein_coding	291.367	0.296455	0.118151	0.00436988	0.0233433
ENSG00000117906	15	77223960	77242601	RCN2	reticulocalbin 2, EF-hand calcium binding domain [Source:HGNC Symbol;Acc:9935]	protein_coding	716.342	0.296346	0.0920463	0.00050584	0.00373467
ENSG00000166436	11	8633584	8693413	TRIM66	tripartite motif containing 66 [Source:HGNC Symbol;Acc:29005]	protein_coding	527.081	0.296223	0.196131	0.0372053	0.130245
ENSG00000068912	2	54014181	54045956	ERLEC1	endoplasmic reticulum lectin 1 [Source:HGNC Symbol;Acc:25222]	protein_coding	1608.43	0.296006	0.0661764	3.28881e-06	3.93609e-05
ENSG00000186810	X	70835766	70838367	CXCR3	chemokine (C-X-C motif) receptor 3 [Source:HGNC Symbol;Acc:4540]	protein_coding	67.9754	0.295957	0.307339	0.0586058	0.184533
ENSG00000176890	18	657604	673578	TYMS	thymidylate synthetase [Source:HGNC Symbol;Acc:12441]	protein_coding	4206.27	0.295705	0.0488356	5.84742e-10	1.19753e-08
ENSG00000122952	10	58116989	58121036	ZWINT	ZW10 interacting kinetochore protein [Source:HGNC Symbol;Acc:13195]	protein_coding	1028.13	0.295574	0.0844439	0.000182514	0.00150662
ENSG00000146535	7	2767746	2883958	GNA12	guanine nucleotide binding protein (G protein) alpha 12 [Source:HGNC Symbol;Acc:4380]	protein_coding	2196.9	0.295333	0.061681	6.90713e-07	9.24559e-06
ENSG00000124243	20	49411431	49493714	BCAS4	breast carcinoma amplified sequence 4 [Source:HGNC Symbol;Acc:14367]	protein_coding	475.199	0.295128	0.102011	0.00143638	0.00913741
ENSG00000134905	13	111293759	111365950	CARS2	cysteinyl-tRNA synthetase 2, mitochondrial (putative) [Source:HGNC Symbol;Acc:25695]	protein_coding	1001.95	0.295092	0.0833723	0.000158037	0.0013279
ENSG00000082213	5	31532373	31555165	C5orf22	chromosome 5 open reading frame 22 [Source:HGNC Symbol;Acc:25639]	protein_coding	950.463	0.294843	0.0756821	3.91136e-05	0.000380308
ENSG00000103021	16	58265061	58317740	CCDC113	coiled-coil domain containing 113 [Source:HGNC Symbol;Acc:25002]	protein_coding	42.5385	0.294741	0.311911	0.058868	0.185175
ENSG00000154217	17	65373575	65693372	PITPNC1	phosphatidylinositol transfer protein, cytoplasmic 1 [Source:HGNC Symbol;Acc:21045]	protein_coding	2131.94	0.294593	0.0551162	3.76555e-08	6.09387e-07
ENSG00000068137	17	40819932	40829048	PLEKHH3	pleckstrin homology domain containing, family H (with MyTH4 domain) member 3 [Source:HGNC Symbol;Acc:26105]	protein_coding	1698.07	0.294387	0.0926841	0.000578242	0.0041991
ENSG00000260456	16	87117168	87351022	C16orf95	chromosome 16 open reading frame 95 [Source:HGNC Symbol;Acc:40033]	protein_coding	99.9962	0.293583	0.202768	0.0414167	0.141049
ENSG00000120910	8	22298332	22398652	PPP3CC	protein phosphatase 3, catalytic subunit, gamma isozyme [Source:HGNC Symbol;Acc:9316]	protein_coding	848.929	0.293371	0.0865466	0.000288478	0.00225267
ENSG00000124201	20	47854483	47894963	ZNFX1	zinc finger, NFX1-type containing 1 [Source:HGNC Symbol;Acc:29271]	protein_coding	2279.51	0.292814	0.056017	7.2287e-08	1.11907e-06
ENSG00000102699	13	24995064	25086948	PARP4	poly (ADP-ribose) polymerase family, member 4 [Source:HGNC Symbol;Acc:271]	protein_coding	4278.96	0.292759	0.0359188	1.55741e-16	5.58733e-15
ENSG00000152332	1	162467041	162499419	UHMK1	U2AF homology motif (UHM) kinase 1 [Source:HGNC Symbol;Acc:19683]	protein_coding	3254.15	0.292666	0.0491761	1.10942e-09	2.20011e-08
ENSG00000106636	7	44240567	44253893	YKT6	YKT6 v-SNARE homolog (S. cerevisiae) [Source:HGNC Symbol;Acc:16959]	protein_coding	1732.93	0.292609	0.07107	1.53084e-05	0.000162053
ENSG00000165280	9	35056061	35073246	VCP	valosin containing protein [Source:HGNC Symbol;Acc:12666]	protein_coding	9663.14	0.292531	0.0477093	3.68295e-10	7.69988e-09
ENSG00000134758	18	29671818	29711524	RNF138	ring finger protein 138, E3 ubiquitin protein ligase [Source:HGNC Symbol;Acc:17765]	protein_coding	819.631	0.29251	0.0978257	0.00108127	0.00717602
ENSG00000106462	7	148504475	148581413	EZH2	enhancer of zeste homolog 2 (Drosophila) [Source:HGNC Symbol;Acc:3527]	protein_coding	998.986	0.292422	0.0744274	3.7202e-05	0.000362894
ENSG00000164303	4	185009859	185142383	ENPP6	ectonucleotide pyrophosphatase/phosphodiesterase 6 [Source:HGNC Symbol;Acc:23409]	protein_coding	126.348	0.292265	0.27308	0.0591757	0.185938
ENSG00000140396	8	71021997	71316040	NCOA2	nuclear receptor coactivator 2 [Source:HGNC Symbol;Acc:7669]	protein_coding	1362.5	0.292175	0.0922658	0.000612586	0.00441226
ENSG00000153832	2	230787018	230877825	FBXO36	F-box protein 36 [Source:HGNC Symbol;Acc:27020]	protein_coding	49.8412	0.292007	0.327048	0.0586661	0.184684
ENSG00000158467	7	128864864	129070052	AHCYL2	adenosylhomocysteinase-like 2 [Source:HGNC Symbol;Acc:22204]	protein_coding	801.98	0.292004	0.11049	0.00307839	0.017416
ENSG00000165244	9	99148223	99180611	ZNF367	zinc finger protein 367 [Source:HGNC Symbol;Acc:18320]	protein_coding	313.779	0.291853	0.120877	0.00578886	0.0293485
ENSG00000116704	1	67465015	67519782	SLC35D1	solute carrier family 35 (UDP-GlcA/UDP-GalNAc transporter), member D1 [Source:HGNC Symbol;Acc:20800]	protein_coding	719.883	0.291802	0.0857158	0.000263793	0.00207774
ENSG00000151292	5	122847793	122952739	CSNK1G3	casein kinase 1, gamma 3 [Source:HGNC Symbol;Acc:2456]	protein_coding	674.684	0.291587	0.120703	0.00575202	0.0291912
ENSG00000180229	15	20587869	20711433	HERC2P3	hect domain and RLD 2 pseudogene 3 [Source:HGNC Symbol;Acc:4871]	pseudogene	446.567	0.291461	0.152655	0.0188879	0.0764674
ENSG00000231286	HSCHR6_MHC_MCF	32658022	32667070	HLA-DQB1	major histocompatibility complex, class II, DQ beta 1 [Source:HGNC Symbol;Acc:4944]	protein_coding	449.128	0.291393	0.132286	0.00984882	0.0453438
ENSG00000179021	3	88198893	88217879	C3orf38	chromosome 3 open reading frame 38 [Source:HGNC Symbol;Acc:28384]	protein_coding	873.704	0.291392	0.0778654	7.26644e-05	0.000665626
ENSG00000111790	12	27091316	27119583	FGFR1OP2	FGFR1 oncogene partner 2 [Source:HGNC Symbol;Acc:23098]	protein_coding	976.98	0.291328	0.066496	4.83972e-06	5.64396e-05
ENSG00000114948	2	207308263	207485851	ADAM23	ADAM metallopeptidase domain 23 [Source:HGNC Symbol;Acc:202]	protein_coding	3037.6	0.291319	0.119046	0.00530083	0.0274199
ENSG00000224608	HSCHR6_MHC_MANN	31364707	31368080	HLA-B	major histocompatibility complex, class I, B [Source:HGNC Symbol;Acc:4932]	protein_coding	7679.21	0.290951	0.0384206	1.56306e-14	4.89499e-13
ENSG00000182670	21	38445526	38575413	TTC3	tetratricopeptide repeat domain 3 [Source:HGNC Symbol;Acc:12393]	protein_coding	6328.03	0.290924	0.0402685	2.38167e-13	6.67934e-12
ENSG00000180257	19	53430388	53466164	ZNF816	zinc finger protein 816 [Source:HGNC Symbol;Acc:26995]	protein_coding	232.334	0.290472	0.158233	0.0219482	0.0862776
ENSG00000165915	11	47428683	47438047	SLC39A13	solute carrier family 39 (zinc transporter), member 13 [Source:HGNC Symbol;Acc:20859]	protein_coding	293.397	0.290305	0.129657	0.00923833	0.0430103
ENSG00000182504	3	101442769	101489406	CEP97	centrosomal protein 97kDa [Source:HGNC Symbol;Acc:26244]	protein_coding	340.093	0.290268	0.154489	0.0204315	0.0812504
ENSG00000185261	5	93488671	93954309	KIAA0825	KIAA0825 [Source:HGNC Symbol;Acc:28532]	protein_coding	22.3628	0.289796	0.395022	0.0469206	0.155196
ENSG00000072849	17	5374571	5390131	DERL2	derlin 2 [Source:HGNC Symbol;Acc:17943]	protein_coding	762.438	0.289728	0.0872644	0.000360959	0.002747
ENSG00000161813	12	50786166	50873787	LARP4	La ribonucleoprotein domain family, member 4 [Source:HGNC Symbol;Acc:24320]	protein_coding	1429.79	0.289457	0.0680621	8.79703e-06	9.77361e-05
ENSG00000100852	14	32545320	32628934	ARHGAP5	Rho GTPase activating protein 5 [Source:HGNC Symbol;Acc:675]	protein_coding	271.854	0.28944	0.162845	0.0248077	0.094647
ENSG00000158517	7	74188309	74203659	NCF1	neutrophil cytosolic factor 1 [Source:HGNC Symbol;Acc:7660]	protein_coding	1569.89	0.289135	0.0742585	4.09431e-05	0.000397325
ENSG00000166181	11	43333513	43366079	API5	apoptosis inhibitor 5 [Source:HGNC Symbol;Acc:594]	protein_coding	3422.47	0.288865	0.0556278	8.84371e-08	1.34963e-06
ENSG00000139269	12	57846106	57853063	INHBE	inhibin, beta E [Source:HGNC Symbol;Acc:24029]	protein_coding	120.855	0.287255	0.269075	0.06211	0.192741
ENSG00000174307	1	201434620	201438365	PHLDA3	pleckstrin homology-like domain, family A, member 3 [Source:HGNC Symbol;Acc:8934]	protein_coding	771.305	0.287188	0.0872463	0.000402678	0.00303868
ENSG00000149541	11	62382768	62389647	B3GAT3	beta-1,3-glucuronyltransferase 3 (glucuronosyltransferase I) [Source:HGNC Symbol;Acc:923]	protein_coding	836.93	0.287186	0.0783163	0.000101271	0.00089653
ENSG00000074695	18	56995055	57027194	LMAN1	lectin, mannose-binding, 1 [Source:HGNC Symbol;Acc:6631]	protein_coding	8059.67	0.287156	0.0325248	4.4163e-19	1.84405e-17
ENSG00000172301	17	30178883	30186356	COPRS	coordinator of PRMT5, differentiation stimulator [Source:HGNC Symbol;Acc:28848]	protein_coding	227.557	0.287114	0.12921	0.00961747	0.0445104
ENSG00000242110	5	33986283	34008220	AMACR	alpha-methylacyl-CoA racemase [Source:HGNC Symbol;Acc:451]	protein_coding	265.624	0.286758	0.150865	0.0198033	0.0793186
ENSG00000173611	9	127704887	127905785	SCAI	suppressor of cancer cell invasion [Source:HGNC Symbol;Acc:26709]	protein_coding	336.314	0.286583	0.126363	0.00865213	0.0407708
ENSG00000241258	7	65579591	65619555	CRCP	CGRP receptor component [Source:HGNC Symbol;Acc:17888]	protein_coding	644.439	0.286529	0.103844	0.00227498	0.0135436
ENSG00000092020	14	35554673	35591723	PPP2R3C	protein phosphatase 2, regulatory subunit B'', gamma [Source:HGNC Symbol;Acc:17485]	protein_coding	533.378	0.286391	0.121289	0.00689645	0.0339115
ENSG00000224379	HSCHR6_MHC_COX	31118872	31124541	TCF19	transcription factor 19 [Source:HGNC Symbol;Acc:11629]	protein_coding	524.758	0.285899	0.106425	0.00280953	0.0161317
ENSG00000198793	1	11166592	11322564	MTOR	mechanistic target of rapamycin (serine/threonine kinase) [Source:HGNC Symbol;Acc:3942]	protein_coding	1869.09	0.285823	0.0854337	0.000368359	0.00279938
ENSG00000105974	7	116164839	116201233	CAV1	caveolin 1, caveolae protein, 22kDa [Source:HGNC Symbol;Acc:1527]	protein_coding	466.491	0.285794	0.0954052	0.0011123	0.00735597
ENSG00000158169	9	97861336	98079991	FANCC	Fanconi anemia, complementation group C [Source:HGNC Symbol;Acc:3584]	protein_coding	257.569	0.285531	0.186898	0.0390651	0.135119
ENSG00000118997	2	196602427	196933536	DNAH7	dynein, axonemal, heavy chain 7 [Source:HGNC Symbol;Acc:18661]	protein_coding	16.7109	0.285437	0.567053	0.00714446	0.0349254
ENSG00000091656	8	77593454	77779521	ZFHX4	zinc finger homeobox 4 [Source:HGNC Symbol;Acc:30939]	protein_coding	75.3541	0.285423	0.325145	0.0612366	0.190753
ENSG00000188997	11	77882295	77899868	KCTD21	potassium channel tetramerization domain containing 21 [Source:HGNC Symbol;Acc:27452]	protein_coding	196.538	0.285315	0.265861	0.0628869	0.19463
ENSG00000197943	16	81772702	81991899	PLCG2	phospholipase C, gamma 2 (phosphatidylinositol-specific) [Source:HGNC Symbol;Acc:9066]	protein_coding	11146.4	0.285098	0.0339137	2.49561e-17	9.44938e-16
ENSG00000069869	15	56119120	56285944	NEDD4	neural precursor cell expressed, developmentally down-regulated 4, E3 ubiquitin protein ligase [Source:HGNC Symbol;Acc:7727]	protein_coding	129.859	0.284768	0.254599	0.0614621	0.191164
ENSG00000154832	18	47808713	47814674	CXXC1	CXXC finger protein 1 [Source:HGNC Symbol;Acc:24343]	protein_coding	2193.8	0.284666	0.074317	5.92649e-05	0.000554024
ENSG00000165410	14	35179593	35184029	CFL2	cofilin 2 (muscle) [Source:HGNC Symbol;Acc:1875]	protein_coding	324.111	0.284454	0.206099	0.0484554	0.158689
ENSG00000113448	5	58264865	59817947	PDE4D	phosphodiesterase 4D, cAMP-specific [Source:HGNC Symbol;Acc:8783]	protein_coding	348.895	0.28433	0.170494	0.0308211	0.112234
ENSG00000139620	12	49047184	49076021	KANSL2	KAT8 regulatory NSL complex subunit 2 [Source:HGNC Symbol;Acc:26024]	protein_coding	474.932	0.284276	0.104638	0.00260242	0.0151626
ENSG00000113273	5	78073032	78281910	ARSB	arylsulfatase B [Source:HGNC Symbol;Acc:714]	protein_coding	372.751	0.284248	0.179124	0.0358009	0.126358
ENSG00000018189	4	71569921	71673032	RUFY3	RUN and FYVE domain containing 3 [Source:HGNC Symbol;Acc:30285]	protein_coding	310.623	0.283983	0.144382	0.0175403	0.0718827
ENSG00000197779	X	47696301	47861960	ZNF81	zinc finger protein 81 [Source:HGNC Symbol;Acc:13156]	protein_coding	247.985	0.283932	0.305295	0.0638445	0.196702
ENSG00000138380	2	203776937	203851786	CARF	calcium responsive transcription factor [Source:HGNC Symbol;Acc:14435]	protein_coding	238.604	0.283818	0.200257	0.0463226	0.153985
ENSG00000127824	2	220114433	220142892	TUBA4A	tubulin, alpha 4a [Source:HGNC Symbol;Acc:12407]	protein_coding	1350.94	0.283778	0.091616	0.000782374	0.00544344
ENSG00000127415	4	980785	998316	IDUA	iduronidase, alpha-L- [Source:HGNC Symbol;Acc:5391]	protein_coding	166.236	0.283675	0.165011	0.0286034	0.105721
ENSG00000232126	HSCHR6_MHC_MCF	31398032	31401418	HLA-B	major histocompatibility complex, class I, B [Source:HGNC Symbol;Acc:4932]	protein_coding	5240.22	0.283657	0.0457188	3.94639e-10	8.22776e-09
ENSG00000118503	6	138188351	138204449	TNFAIP3	tumor necrosis factor, alpha-induced protein 3 [Source:HGNC Symbol;Acc:11896]	protein_coding	16775.7	0.283644	0.023476	5.75972e-34	4.97587e-32
ENSG00000105136	19	57999079	58006048	ZNF419	zinc finger protein 419 [Source:HGNC Symbol;Acc:20648]	protein_coding	257.817	0.283331	0.195576	0.0440408	0.147872
ENSG00000184205	X	53111549	53117722	TSPYL2	TSPY-like 2 [Source:HGNC Symbol;Acc:24358]	protein_coding	769.614	0.283194	0.09764	0.00150063	0.00948593
ENSG00000243251	10	50723151	50747086	PGBD3	piggyBac transposable element derived 3 [Source:HGNC Symbol;Acc:19400]	protein_coding	165.227	0.283158	0.210425	0.0507654	0.165139
ENSG00000196839	20	43248163	43280874	ADA	adenosine deaminase [Source:HGNC Symbol;Acc:186]	protein_coding	3188.76	0.282866	0.0540575	7.4359e-08	1.1476e-06
ENSG00000133302	5	93954052	94075141	ANKRD32	ankyrin repeat domain 32 [Source:HGNC Symbol;Acc:25408]	protein_coding	297.505	0.28269	0.202837	0.0475763	0.156697
ENSG00000146826	7	99752043	99756338	C7orf43	chromosome 7 open reading frame 43 [Source:HGNC Symbol;Acc:25604]	protein_coding	359.033	0.282605	0.115564	0.00560833	0.0285956
ENSG00000186376	X	134382867	134478012	ZNF75D	zinc finger protein 75D [Source:HGNC Symbol;Acc:13145]	protein_coding	277.687	0.282506	0.135315	0.0135008	0.0585358
ENSG00000092098	14	24615892	24629870	RNF31	ring finger protein 31 [Source:HGNC Symbol;Acc:16031]	protein_coding	1406.03	0.282489	0.0980802	0.00160853	0.0100705
ENSG00000100554	14	67761088	67826982	ATP6V1D	ATPase, H+ transporting, lysosomal 34kDa, V1 subunit D [Source:HGNC Symbol;Acc:13527]	protein_coding	738.5	0.282436	0.12549	0.00899937	0.0421035
ENSG00000115685	2	242088991	242123067	PPP1R7	protein phosphatase 1, regulatory subunit 7 [Source:HGNC Symbol;Acc:9295]	protein_coding	1902.08	0.282398	0.0705012	2.6869e-05	0.000270164
ENSG00000148832	10	135192695	135205198	PAOX	polyamine oxidase (exo-N4-amino) [Source:HGNC Symbol;Acc:20837]	protein_coding	191.768	0.28229	0.181467	0.0379778	0.132241
ENSG00000015153	12	42550906	42632151	YAF2	YY1 associated factor 2 [Source:HGNC Symbol;Acc:17363]	protein_coding	439.695	0.282183	0.173147	0.0341659	0.121615
ENSG00000148090	9	93976097	94124195	AUH	AU RNA binding protein/enoyl-CoA hydratase [Source:HGNC Symbol;Acc:890]	protein_coding	155.523	0.282086	0.158801	0.0260557	0.0984093
ENSG00000127152	14	99635624	99737861	BCL11B	B-cell CLL/lymphoma 11B (zinc finger protein) [Source:HGNC Symbol;Acc:13222]	protein_coding	180.238	0.282065	0.173224	0.0340335	0.121259
ENSG00000134313	2	8865408	8977760	KIDINS220	kinase D-interacting substrate, 220kDa [Source:HGNC Symbol;Acc:29508]	protein_coding	1386.51	0.281756	0.0654427	7.24857e-06	8.16796e-05
ENSG00000203879	X	153665266	153671814	GDI1	GDP dissociation inhibitor 1 [Source:HGNC Symbol;Acc:4226]	protein_coding	2657.04	0.281671	0.0643723	5.28289e-06	6.11805e-05
ENSG00000100897	14	24583404	24594451	DCAF11	DDB1 and CUL4 associated factor 11 [Source:HGNC Symbol;Acc:20258]	protein_coding	2621.02	0.281373	0.0514325	2.00081e-08	3.3946e-07
ENSG00000197020	19	21905568	21950430	ZNF100	zinc finger protein 100 [Source:HGNC Symbol;Acc:12880]	protein_coding	325.416	0.281283	0.135506	0.013983	0.0601627
ENSG00000075826	10	102246399	102289628	SEC31B	SEC31 homolog B (S. cerevisiae) [Source:HGNC Symbol;Acc:23197]	protein_coding	923.294	0.281274	0.103806	0.00269762	0.015602
ENSG00000111880	6	89319985	89673348	RNGTT	RNA guanylyltransferase and 5'-phosphatase [Source:HGNC Symbol;Acc:10073]	protein_coding	2328.65	0.281266	0.0571193	3.81248e-07	5.32118e-06
ENSG00000090776	X	68048840	68061990	EFNB1	ephrin-B1 [Source:HGNC Symbol;Acc:3226]	protein_coding	70.3649	0.281086	0.258728	0.064857	0.198601
ENSG00000165030	9	94171327	94186144	NFIL3	nuclear factor, interleukin 3 regulated [Source:HGNC Symbol;Acc:7787]	protein_coding	34.5681	0.28093	0.366155	0.0542921	0.17379
ENSG00000103257	16	87863629	87903094	SLC7A5	solute carrier family 7 (amino acid transporter light chain, L system), member 5 [Source:HGNC Symbol;Acc:11063]	protein_coding	4097.58	0.280637	0.062563	3.19641e-06	3.83773e-05
ENSG00000197798	11	126081309	126132881	FAM118B	family with sequence similarity 118, member B [Source:HGNC Symbol;Acc:26110]	protein_coding	237.082	0.280596	0.148652	0.0211008	0.0834705
ENSG00000215615	GL000218.1	38792	97421			protein_coding	101.523	0.280548	0.201951	0.0490429	0.160438
ENSG00000189067	16	11641853	11730237	LITAF	lipopolysaccharide-induced TNF factor [Source:HGNC Symbol;Acc:16841]	protein_coding	7352.31	0.280538	0.0382333	9.93206e-14	2.90465e-12
ENSG00000185344	12	124196865	124246302	ATP6V0A2	ATPase, H+ transporting, lysosomal V0 subunit a2 [Source:HGNC Symbol;Acc:18481]	protein_coding	700.001	0.28033	0.101004	0.00220958	0.0132065
ENSG00000179104	12	83080659	83528649	TMTC2	transmembrane and tetratricopeptide repeat containing 2 [Source:HGNC Symbol;Acc:25440]	protein_coding	342.058	0.280152	0.145022	0.0193573	0.0780105
ENSG00000180667	1	207217194	207226325	YOD1	YOD1 deubiquitinase [Source:HGNC Symbol;Acc:25035]	protein_coding	451.794	0.280071	0.0961315	0.00137408	0.00878572
ENSG00000174197	15	41913422	42062141	MGA	MGA, MAX dimerization protein [Source:HGNC Symbol;Acc:14010]	protein_coding	1148.11	0.280052	0.0895604	0.000725921	0.00511825
ENSG00000232957	HSCHR6_MHC_SSTO	33111813	33117246	HLA-DOA	major histocompatibility complex, class II, DO alpha [Source:HGNC Symbol;Acc:4936]	protein_coding	220.793	0.279953	0.197899	0.047494	0.156461
ENSG00000170854	3	97660662	97691301	MINA	MYC induced nuclear antigen [Source:HGNC Symbol;Acc:19441]	protein_coding	875.395	0.279811	0.0787762	0.000163465	0.00136587
ENSG00000164074	4	128886461	128960866	C4orf29	chromosome 4 open reading frame 29 [Source:HGNC Symbol;Acc:26111]	protein_coding	387.578	0.279673	0.139577	0.0165918	0.0688023
ENSG00000170579	18	3496030	4455335	DLGAP1	discs, large (Drosophila) homolog-associated protein 1 [Source:HGNC Symbol;Acc:2905]	protein_coding	231.273	0.279608	0.189537	0.0438455	0.147446
ENSG00000181192	10	12110971	12165224	DHTKD1	dehydrogenase E1 and transketolase domain containing 1 [Source:HGNC Symbol;Acc:23537]	protein_coding	2293	0.279365	0.0468676	1.12305e-09	2.2242e-08
ENSG00000111885	6	119498374	119670926	MAN1A1	mannosidase, alpha, class 1A, member 1 [Source:HGNC Symbol;Acc:6821]	protein_coding	1597.32	0.279316	0.0602011	1.56549e-06	1.98085e-05
ENSG00000135722	16	67193834	67198473	FBXL8	F-box and leucine-rich repeat protein 8 [Source:HGNC Symbol;Acc:17875]	protein_coding	308.864	0.279124	0.144477	0.0196706	0.078869
ENSG00000174718	12	32112304	32146039	KIAA1551	KIAA1551 [Source:HGNC Symbol;Acc:25559]	protein_coding	1814.67	0.279007	0.082546	0.00034157	0.00261563
ENSG00000182831	16	9185505	9215497	C16orf72	chromosome 16 open reading frame 72 [Source:HGNC Symbol;Acc:30103]	protein_coding	1171.78	0.278971	0.0616073	2.61919e-06	3.18541e-05
ENSG00000101811	X	100075384	100095921	CSTF2	cleavage stimulation factor, 3' pre-RNA, subunit 2, 64kDa [Source:HGNC Symbol;Acc:2484]	protein_coding	643.886	0.278893	0.0983418	0.00188272	0.0115326
ENSG00000211592	2	89156674	89157196	IGKC	immunoglobulin kappa constant [Source:HGNC Symbol;Acc:5716]	IG_C_gene	114.039	0.278779	0.380756	0.0508709	0.165446
ENSG00000114520	3	125165495	125239041	SNX4	sorting nexin 4 [Source:HGNC Symbol;Acc:11175]	protein_coding	2160.91	0.27866	0.0690012	2.34192e-05	0.000238669
ENSG00000237022	HSCHR6_MHC_MANN	31280024	31283395	HLA-C	major histocompatibility complex, class I, C [Source:HGNC Symbol;Acc:4933]	protein_coding	3681.43	0.278351	0.0542044	1.26135e-07	1.88288e-06
ENSG00000129245	17	7494548	7518189	FXR2	fragile X mental retardation, autosomal homolog 2 [Source:HGNC Symbol;Acc:4024]	protein_coding	1105.07	0.278259	0.0643928	6.87772e-06	7.8086e-05
ENSG00000028137	1	12227060	12269285	TNFRSF1B	tumor necrosis factor receptor superfamily, member 1B [Source:HGNC Symbol;Acc:11917]	protein_coding	3305.51	0.278165	0.0615858	2.85087e-06	3.43108e-05
ENSG00000178980	19	48281829	48287943	SEPW1	selenoprotein W, 1 [Source:HGNC Symbol;Acc:10752]	protein_coding	703.566	0.278016	0.0893438	0.000783279	0.005446
ENSG00000181061	3	42798669	42846023	HIGD1A	HIG1 hypoxia inducible domain family, member 1A [Source:HGNC Symbol;Acc:29527]	protein_coding	2208.98	0.277763	0.0558333	2.92684e-07	4.14518e-06
ENSG00000140463	15	72978527	73030817	BBS4	Bardet-Biedl syndrome 4 [Source:HGNC Symbol;Acc:969]	protein_coding	284.428	0.277645	0.13873	0.0170068	0.0701748
ENSG00000083642	13	33160564	33352157	PDS5B	PDS5, regulator of cohesion maintenance, homolog B (S. cerevisiae) [Source:HGNC Symbol;Acc:20418]	protein_coding	1244.05	0.277523	0.103061	0.00301688	0.017126
ENSG00000104154	15	45771809	45815005	SLC30A4	solute carrier family 30 (zinc transporter), member 4 [Source:HGNC Symbol;Acc:11015]	protein_coding	24.455	0.277242	0.525745	0.0100659	0.0461315
ENSG00000159200	21	35885440	35987441	RCAN1	regulator of calcineurin 1 [Source:HGNC Symbol;Acc:3040]	protein_coding	320.22	0.277232	0.128065	0.0119758	0.0531905
ENSG00000198879	10	7200586	7453450	SFMBT2	Scm-like with four mbt domains 2 [Source:HGNC Symbol;Acc:20256]	protein_coding	1243.16	0.277139	0.080556	0.000250105	0.00198604
ENSG00000139977	14	57857262	57882635	NAA30	N(alpha)-acetyltransferase 30, NatC catalytic subunit [Source:HGNC Symbol;Acc:19844]	protein_coding	696.119	0.27683	0.103966	0.00317461	0.0178729
ENSG00000145675	5	67511548	67597649	PIK3R1	phosphoinositide-3-kinase, regulatory subunit 1 (alpha) [Source:HGNC Symbol;Acc:8979]	protein_coding	768.371	0.276722	0.159973	0.029425	0.108137
ENSG00000182446	17	79523913	79615495	NPLOC4	nuclear protein localization 4 homolog (S. cerevisiae) [Source:HGNC Symbol;Acc:18261]	protein_coding	2625.75	0.276612	0.078195	0.000177117	0.00146771
ENSG00000079246	2	216972187	217071026	XRCC5	X-ray repair complementing defective repair in Chinese hamster cells 5 (double-strand-break rejoining) [Source:HGNC Symbol;Acc:12833]	protein_coding	9132.54	0.276517	0.046034	9.03879e-10	1.81403e-08
ENSG00000197050	19	37498759	37621216	ZNF420	zinc finger protein 420 [Source:HGNC Symbol;Acc:20649]	protein_coding	193.265	0.276252	0.23567	0.0642044	0.197443
ENSG00000185164	16	18511182	18573533	NOMO2	NODAL modulator 2 [Source:HGNC Symbol;Acc:22652]	protein_coding	4306.76	0.276157	0.0506404	2.24687e-08	3.77797e-07
ENSG00000147535	8	38120648	38126761	PPAPDC1B	phosphatidic acid phosphatase type 2 domain containing 1B [Source:HGNC Symbol;Acc:25026]	protein_coding	607.389	0.275904	0.100915	0.00260695	0.0151811
ENSG00000115415	2	191829084	191885686	STAT1	signal transducer and activator of transcription 1, 91kDa [Source:HGNC Symbol;Acc:11362]	protein_coding	16341.9	0.275611	0.0621847	4.18144e-06	4.92597e-05
ENSG00000224470	16	71879894	71919171	ATXN1L	ataxin 1-like [Source:HGNC Symbol;Acc:33279]	protein_coding	1269.8	0.275608	0.131746	0.0139705	0.0601388
ENSG00000175166	3	184016497	184026842	PSMD2	proteasome (prosome, macropain) 26S subunit, non-ATPase, 2 [Source:HGNC Symbol;Acc:9559]	protein_coding	5102.99	0.275225	0.0535169	1.52033e-07	2.23835e-06
ENSG00000100350	22	36883237	36903148	FOXRED2	FAD-dependent oxidoreductase domain containing 2 [Source:HGNC Symbol;Acc:26264]	protein_coding	585.115	0.274978	0.0928992	0.00122344	0.00797173
ENSG00000136279	7	44084239	44109055	DBNL	drebrin-like [Source:HGNC Symbol;Acc:2696]	protein_coding	2920.31	0.274877	0.0607609	2.74709e-06	3.32214e-05
ENSG00000084731	2	26149471	26205618	KIF3C	kinesin family member 3C [Source:HGNC Symbol;Acc:6321]	protein_coding	112.253	0.274692	0.233729	0.0642163	0.197443
ENSG00000163069	4	52886872	52904648	SGCB	sarcoglycan, beta (43kDa dystrophin-associated glycoprotein) [Source:HGNC Symbol;Acc:10806]	protein_coding	472.163	0.274199	0.150364	0.0250506	0.0953316
ENSG00000120805	12	101786898	101801598	ARL1	ADP-ribosylation factor-like 1 [Source:HGNC Symbol;Acc:692]	protein_coding	1383.67	0.27411	0.0593701	1.77721e-06	2.22997e-05
ENSG00000165916	11	47440320	47447993	PSMC3	proteasome (prosome, macropain) 26S subunit, ATPase, 3 [Source:HGNC Symbol;Acc:9549]	protein_coding	1799.68	0.27396	0.0606057	2.83002e-06	3.40908e-05
ENSG00000179833	2	64858755	64978139	SERTAD2	SERTA domain containing 2 [Source:HGNC Symbol;Acc:30784]	protein_coding	2140.96	0.273654	0.0936035	0.00151442	0.00955702
ENSG00000152192	13	79172497	79177673	POU4F1	POU class 4 homeobox 1 [Source:HGNC Symbol;Acc:9218]	protein_coding	29.6127	0.273447	0.340956	0.0622016	0.192945
ENSG00000119402	9	123514256	123555690	FBXW2	F-box and WD repeat domain containing 2 [Source:HGNC Symbol;Acc:13608]	protein_coding	1612.24	0.273395	0.0717383	5.85063e-05	0.000547613
ENSG00000180694	8	91634223	91803860	TMEM64	transmembrane protein 64 [Source:HGNC Symbol;Acc:25441]	protein_coding	514.381	0.273394	0.119143	0.00859506	0.0405273
ENSG00000174945	7	2719156	2815134	AMZ1	archaelysin family metallopeptidase 1 [Source:HGNC Symbol;Acc:22231]	protein_coding	57.7556	0.27331	0.274942	0.0708314	0.211888
ENSG00000119280	1	230972865	231005335	C1orf198	chromosome 1 open reading frame 198 [Source:HGNC Symbol;Acc:25900]	protein_coding	384.562	0.273233	0.147458	0.0237626	0.0915896
ENSG00000116983	1	40144320	40157361	HPCAL4	hippocalcin like 4 [Source:HGNC Symbol;Acc:18212]	protein_coding	17.5256	0.273193	0.448323	0.0280268	0.104102
ENSG00000133639	12	92536286	92539673	BTG1	B-cell translocation gene 1, anti-proliferative [Source:HGNC Symbol;Acc:1130]	protein_coding	8488.7	0.273186	0.0305289	1.72276e-19	7.33613e-18
ENSG00000164877	7	1468101	1499138	MICALL2	MICAL-like 2 [Source:HGNC Symbol;Acc:29672]	protein_coding	102.702	0.27307	0.295771	0.0702177	0.210542
ENSG00000140564	15	91411822	91426688	FURIN	furin (paired basic amino acid cleaving enzyme) [Source:HGNC Symbol;Acc:8568]	protein_coding	8451.89	0.272961	0.040743	9.68877e-12	2.4073e-10
ENSG00000166224	10	72575717	72640930	SGPL1	sphingosine-1-phosphate lyase 1 [Source:HGNC Symbol;Acc:10817]	protein_coding	514.759	0.272588	0.169349	0.0373222	0.130532
ENSG00000080819	3	98239976	98312567	CPOX	coproporphyrinogen oxidase [Source:HGNC Symbol;Acc:2321]	protein_coding	4036.36	0.272536	0.0538956	2.02186e-07	2.92236e-06
ENSG00000132522	17	7214643	7218883	GPS2	G protein pathway suppressor 2 [Source:HGNC Symbol;Acc:4550]	protein_coding	512.872	0.272403	0.104723	0.0038637	0.0210584
ENSG00000109881	11	27352374	27385415	CCDC34	coiled-coil domain containing 34 [Source:HGNC Symbol;Acc:25079]	protein_coding	392.868	0.272331	0.137272	0.0181412	0.0738621
ENSG00000135747	1	247108849	247242113	ZNF670	zinc finger protein 670 [Source:HGNC Symbol;Acc:28167]	protein_coding	77.2312	0.272323	0.223722	0.0632307	0.195363
ENSG00000063601	X	149861435	149933576	MTMR1	myotubularin related protein 1 [Source:HGNC Symbol;Acc:7449]	protein_coding	1001.79	0.272207	0.0872038	0.000782549	0.00544344
ENSG00000258311	12	56109820	56118487		Uncharacterized protein [Source:UniProtKB/TrEMBL;Acc:F8VNQ1]	protein_coding	35.4701	0.271909	0.399639	0.0443853	0.148729
ENSG00000114127	3	142025449	142166904	XRN1	5'-3' exoribonuclease 1 [Source:HGNC Symbol;Acc:30654]	protein_coding	2423.08	0.271706	0.0949941	0.00179744	0.0111053
ENSG00000164442	6	139693393	139695757	CITED2	Cbp/p300-interacting transactivator, with Glu/Asp-rich carboxy-terminal domain, 2 [Source:HGNC Symbol;Acc:1987]	protein_coding	353.878	0.271436	0.125653	0.0122677	0.0542535
ENSG00000123444	11	47593749	47600567	KBTBD4	kelch repeat and BTB (POZ) domain containing 4 [Source:HGNC Symbol;Acc:23761]	protein_coding	542.969	0.270982	0.11274	0.00672589	0.0331923
ENSG00000183137	6	109416313	109485135	CEP57L1	centrosomal protein 57kDa-like 1 [Source:HGNC Symbol;Acc:21561]	protein_coding	315.93	0.270931	0.157024	0.0306808	0.111859
ENSG00000057663	6	106632351	106773666	ATG5	autophagy related 5 [Source:HGNC Symbol;Acc:589]	protein_coding	543.545	0.270405	0.120717	0.0101555	0.0464571
ENSG00000125875	20	416124	443197	TBC1D20	TBC1 domain family, member 20 [Source:HGNC Symbol;Acc:16133]	protein_coding	547.772	0.270376	0.0864918	0.000778312	0.00542617
ENSG00000205356	7	97843936	97881563	TECPR1	tectonin beta-propeller repeat containing 1 [Source:HGNC Symbol;Acc:22214]	protein_coding	873.18	0.270087	0.152385	0.0297962	0.109243
ENSG00000153933	17	54911460	54946036	DGKE	diacylglycerol kinase, epsilon 64kDa [Source:HGNC Symbol;Acc:2852]	protein_coding	779.22	0.270028	0.119165	0.00956637	0.0443148
ENSG00000108639	17	76164639	76169608	SYNGR2	synaptogyrin 2 [Source:HGNC Symbol;Acc:11499]	protein_coding	8646.53	0.26998	0.0354427	1.43587e-13	4.13487e-12
ENSG00000167578	19	41284121	41302847	RAB4B	RAB4B, member RAS oncogene family [Source:HGNC Symbol;Acc:9782]	protein_coding	720.75	0.269722	0.0820127	0.000486548	0.00360463
ENSG00000182389	2	152689290	152955593	CACNB4	calcium channel, voltage-dependent, beta 4 subunit [Source:HGNC Symbol;Acc:1404]	protein_coding	318.859	0.269677	0.126721	0.0133396	0.0580042
ENSG00000126803	14	65002623	65009955	HSPA2	heat shock 70kDa protein 2 [Source:HGNC Symbol;Acc:5235]	protein_coding	23.2801	0.26945	0.39636	0.0452907	0.151224
ENSG00000224531	6	11094266	11138964	SMIM13	small integral membrane protein 13 [Source:HGNC Symbol;Acc:27356]	protein_coding	280.731	0.269393	0.140702	0.0213712	0.0843403
ENSG00000213073	6	160514114	160517244			pseudogene	63.9958	0.269056	0.266193	0.0734899	0.21789
ENSG00000100393	22	41487790	41576081	EP300	E1A binding protein p300 [Source:HGNC Symbol;Acc:3373]	protein_coding	2915.96	0.269024	0.0623373	7.31519e-06	8.23069e-05
ENSG00000160014	19	47104331	47114050	CALM3	calmodulin 3 (phosphorylase kinase, delta) [Source:HGNC Symbol;Acc:1449]	protein_coding	9499.8	0.269021	0.04314	1.89001e-10	4.08199e-09
ENSG00000196914	11	120207787	120360645	ARHGEF12	Rho guanine nucleotide exchange factor (GEF) 12 [Source:HGNC Symbol;Acc:14193]	protein_coding	4199.84	0.268918	0.0577372	1.54497e-06	1.95652e-05
ENSG00000130021	X	6966961	7066231	HDHD1	haloacid dehalogenase-like hydrolase domain containing 1 [Source:HGNC Symbol;Acc:16818]	protein_coding	1046.45	0.268906	0.0703387	6.12884e-05	0.000570457
ENSG00000157014	3	10289707	10322902	TATDN2	TatD DNase domain containing 2 [Source:HGNC Symbol;Acc:28988]	protein_coding	1139.88	0.268852	0.102559	0.00381147	0.0207824
ENSG00000110497	11	46417964	46615675	AMBRA1	autophagy/beclin-1 regulator 1 [Source:HGNC Symbol;Acc:25990]	protein_coding	1153.67	0.268849	0.0905742	0.0013337	0.00855296
ENSG00000184162	19	19312225	19314233	NR2C2AP	nuclear receptor 2C2-associated protein [Source:HGNC Symbol;Acc:30763]	protein_coding	242.29	0.268552	0.160904	0.0346559	0.123039
ENSG00000197324	14	23340822	23350789	LRP10	low density lipoprotein receptor-related protein 10 [Source:HGNC Symbol;Acc:14553]	protein_coding	3879.04	0.268526	0.052093	1.21333e-07	1.82024e-06
ENSG00000108256	17	27582854	27621136	NUFIP2	nuclear fragile X mental retardation protein interacting protein 2 [Source:HGNC Symbol;Acc:17634]	protein_coding	2654.83	0.268489	0.0798257	0.00035152	0.00268362
ENSG00000079805	19	10828755	10944164	DNM2	dynamin 2 [Source:HGNC Symbol;Acc:2974]	protein_coding	3810.63	0.268411	0.0521784	1.26785e-07	1.89071e-06
ENSG00000227144	HSCHR6_MHC_COX	31720750	31732475	VWA7	von Willebrand factor A domain containing 7 [Source:HGNC Symbol;Acc:13939]	protein_coding	57.4265	0.268327	0.355306	0.0585605	0.18443
ENSG00000124191	20	42543504	42698256	TOX2	TOX high mobility group box family member 2 [Source:HGNC Symbol;Acc:16095]	protein_coding	1352.27	0.268116	0.076906	0.000222144	0.00178666
ENSG00000172469	6	96025419	96057333	MANEA	mannosidase, endo-alpha [Source:HGNC Symbol;Acc:21072]	protein_coding	1237.36	0.267828	0.0989213	0.00293465	0.0167351
ENSG00000198746	1	27216979	27226957	GPATCH3	G patch domain containing 3 [Source:HGNC Symbol;Acc:25720]	protein_coding	233.321	0.26781	0.130823	0.0162549	0.0676525
ENSG00000253710	13	52586534	52603800	ALG11	ALG11, alpha-1,2-mannosyltransferase [Source:HGNC Symbol;Acc:32456]	protein_coding	272.733	0.266845	0.164466	0.0385277	0.133691
ENSG00000136021	12	100660918	100735502	SCYL2	SCY1-like 2 (S. cerevisiae) [Source:HGNC Symbol;Acc:19286]	protein_coding	1288.33	0.26675	0.0768802	0.000229161	0.0018372
ENSG00000148331	9	132399171	132404444	ASB6	ankyrin repeat and SOCS box containing 6 [Source:HGNC Symbol;Acc:17181]	protein_coding	281.407	0.266747	0.118119	0.00990748	0.0455441
ENSG00000085832	1	51819935	51985000	EPS15	epidermal growth factor receptor pathway substrate 15 [Source:HGNC Symbol;Acc:3419]	protein_coding	3859.31	0.266657	0.0468909	6.89465e-09	1.24269e-07
ENSG00000254995	20	57226490	57290466	STX16-NPEPL1	STX16-NPEPL1 readthrough (NMD candidate) [Source:HGNC Symbol;Acc:41993]	protein_coding	349.508	0.266437	0.160197	0.0352357	0.124597
ENSG00000048140	5	176074388	176086058	TSPAN17	tetraspanin 17 [Source:HGNC Symbol;Acc:13594]	protein_coding	587.072	0.266431	0.097402	0.00271214	0.0156743
ENSG00000115216	2	27650657	27665126	NRBP1	nuclear receptor binding protein 1 [Source:HGNC Symbol;Acc:7993]	protein_coding	1948.48	0.266424	0.0538207	3.52994e-07	4.95444e-06
ENSG00000205629	16	25123050	25189552	LCMT1	leucine carboxyl methyltransferase 1 [Source:HGNC Symbol;Acc:17557]	protein_coding	598.73	0.266384	0.141658	0.0234464	0.0906824
ENSG00000175634	11	67195931	67202872	RPS6KB2	ribosomal protein S6 kinase, 70kDa, polypeptide 2 [Source:HGNC Symbol;Acc:10437]	protein_coding	1646.89	0.266357	0.0738986	0.000143449	0.00122449
ENSG00000161677	19	51009255	51014610	JOSD2	Josephin domain containing 2 [Source:HGNC Symbol;Acc:28853]	protein_coding	163.256	0.266125	0.160205	0.0356087	0.125828
ENSG00000179918	16	30454952	30457502	SEPHS2	selenophosphate synthetase 2 [Source:HGNC Symbol;Acc:19686]	protein_coding	2686.75	0.266051	0.059693	4.13554e-06	4.87955e-05
ENSG00000121310	1	53361656	53392884	ECHDC2	enoyl CoA hydratase domain containing 2 [Source:HGNC Symbol;Acc:23408]	protein_coding	101.586	0.266029	0.24281	0.0728248	0.216601
ENSG00000107862	10	104005289	104142656	GBF1	golgi brefeldin A resistant guanine nucleotide exchange factor 1 [Source:HGNC Symbol;Acc:4181]	protein_coding	3207.01	0.266021	0.0525315	2.92854e-07	4.14518e-06
ENSG00000149930	16	29984962	30003582	TAOK2	TAO kinase 2 [Source:HGNC Symbol;Acc:16835]	protein_coding	1532.44	0.265766	0.0628748	1.10761e-05	0.000121264
ENSG00000079432	19	42772689	42799949	CIC	capicua transcriptional repressor [Source:HGNC Symbol;Acc:14214]	protein_coding	2309.73	0.265581	0.111	0.00757513	0.0366139
ENSG00000095002	2	47630108	47789450	MSH2	mutS homolog 2 [Source:HGNC Symbol;Acc:7325]	protein_coding	1577.39	0.265546	0.0577359	1.99996e-06	2.48253e-05
ENSG00000227671	1	247353153	247374158	MIR3916	microRNA 3916 [Source:HGNC Symbol;Acc:38912]	pseudogene	952.371	0.265154	0.0764198	0.000239145	0.00190707
ENSG00000169193	7	23636998	23684327	CCDC126	coiled-coil domain containing 126 [Source:HGNC Symbol;Acc:22398]	protein_coding	348.856	0.265069	0.130464	0.0170988	0.0704717
ENSG00000078902	11	1295601	1330884	TOLLIP	toll interacting protein [Source:HGNC Symbol;Acc:16476]	protein_coding	1001.5	0.264983	0.106058	0.00542661	0.0278881
ENSG00000183010	17	79890260	79900288	PYCR1	pyrroline-5-carboxylate reductase 1 [Source:HGNC Symbol;Acc:9721]	protein_coding	3022.1	0.264956	0.0435003	5.50087e-10	1.13584e-08
ENSG00000175104	11	36508577	36531822	TRAF6	TNF receptor-associated factor 6, E3 ubiquitin protein ligase [Source:HGNC Symbol;Acc:12036]	protein_coding	307.266	0.264833	0.163919	0.0389922	0.134898
ENSG00000242445	3	121212957	121213755	RPL7AP11	ribosomal protein L7a pseudogene 11 [Source:HGNC Symbol;Acc:35242]	pseudogene	203.969	0.264505	0.166012	0.0405119	0.138782
ENSG00000128739	15	25068794	25223870	SNRPN	small nuclear ribonucleoprotein polypeptide N [Source:HGNC Symbol;Acc:11164]	protein_coding	465.941	0.264093	0.138457	0.0225555	0.0879975
ENSG00000213523	5	139916925	139937895	SRA1	steroid receptor RNA activator 1 [Source:HGNC Symbol;Acc:11281]	protein_coding	1239.69	0.264012	0.108041	0.00628087	0.0313252
ENSG00000171159	9	130922539	130926207	C9orf16	chromosome 9 open reading frame 16 [Source:HGNC Symbol;Acc:17823]	protein_coding	1231.43	0.264005	0.0660529	3.03107e-05	0.000300152
ENSG00000106052	7	27778950	27884183	TAX1BP1	Tax1 (human T-cell leukemia virus type I) binding protein 1 [Source:HGNC Symbol;Acc:11575]	protein_coding	3605.62	0.26324	0.0378864	1.81305e-12	4.74804e-11
ENSG00000092871	17	33333009	33416338	RFFL	ring finger and FYVE-like domain containing E3 ubiquitin protein ligase [Source:HGNC Symbol;Acc:24821]	protein_coding	3430.87	0.263189	0.050955	1.15384e-07	1.73619e-06
ENSG00000066926	18	55215515	55254004	FECH	ferrochelatase [Source:HGNC Symbol;Acc:3647]	protein_coding	480.038	0.263039	0.108176	0.00651793	0.0323251
ENSG00000124357	2	71291474	71306935	NAGK	N-acetylglucosamine kinase [Source:HGNC Symbol;Acc:17174]	protein_coding	1663.86	0.262972	0.0711479	9.76368e-05	0.000866397
ENSG00000155158	9	15163620	15307358	TTC39B	tetratricopeptide repeat domain 39B [Source:HGNC Symbol;Acc:23704]	protein_coding	18.9769	0.262862	0.443787	0.0241023	0.0925192
ENSG00000075539	4	48499378	48782339	FRYL	FRY-like [Source:HGNC Symbol;Acc:29127]	protein_coding	1870.49	0.262666	0.0953396	0.00262221	0.0152484
ENSG00000180376	3	56591189	56655846	CCDC66	coiled-coil domain containing 66 [Source:HGNC Symbol;Acc:27709]	protein_coding	217.766	0.262606	0.185712	0.0540766	0.173256
ENSG00000180611	3	192514604	192635950	MB21D2	Mab-21 domain containing 2 [Source:HGNC Symbol;Acc:30438]	protein_coding	943.761	0.262595	0.0726987	0.000141894	0.00121398
ENSG00000103222	16	16043434	16236931	ABCC1	ATP-binding cassette, sub-family C (CFTR/MRP), member 1 [Source:HGNC Symbol;Acc:51]	protein_coding	2764.69	0.262447	0.0503651	9.03878e-08	1.37661e-06
ENSG00000115946	2	68384976	68403370	PNO1	partner of NOB1 homolog (S. cerevisiae) [Source:HGNC Symbol;Acc:32790]	protein_coding	438.059	0.26236	0.122526	0.0135154	0.0585824
ENSG00000140743	16	22357257	22448486	CDR2	cerebellar degeneration-related protein 2, 62kDa [Source:HGNC Symbol;Acc:1799]	protein_coding	1086.97	0.262285	0.0730116	0.000152456	0.00128821
ENSG00000185920	9	98205262	98279339	PTCH1	patched 1 [Source:HGNC Symbol;Acc:9585]	protein_coding	135.589	0.262162	0.206106	0.0647638	0.198558
ENSG00000137275	6	3064225	3115421	RIPK1	receptor (TNFRSF)-interacting serine-threonine kinase 1 [Source:HGNC Symbol;Acc:10019]	protein_coding	423.936	0.26147	0.129718	0.0182112	0.0741068
ENSG00000160294	21	47655047	47706211	MCM3AP	minichromosome maintenance complex component 3 associated protein [Source:HGNC Symbol;Acc:6946]	protein_coding	3069.45	0.261035	0.100386	0.00418695	0.0225262
ENSG00000089682	X	106307650	106362057	RBM41	RNA binding motif protein 41 [Source:HGNC Symbol;Acc:25617]	protein_coding	403.357	0.260846	0.125359	0.0156898	0.0657097
ENSG00000117682	1	26758773	26797785	DHDDS	dehydrodolichyl diphosphate synthase [Source:HGNC Symbol;Acc:20603]	protein_coding	852.528	0.260831	0.0939685	0.00243824	0.0143675
ENSG00000107105	9	23690102	23826335	ELAVL2	ELAV like neuron-specific RNA binding protein 2 [Source:HGNC Symbol;Acc:3313]	protein_coding	30.2334	0.26083	0.331748	0.0679979	0.20558
ENSG00000182568	3	18386879	18487080	SATB1	SATB homeobox 1 [Source:HGNC Symbol;Acc:10541]	protein_coding	42.6736	0.260688	0.46918	0.0165383	0.0686491
ENSG00000105556	19	305575	344798	MIER2	mesoderm induction early response 1, family member 2 [Source:HGNC Symbol;Acc:29210]	protein_coding	602.163	0.260582	0.0969225	0.00322529	0.0181108
ENSG00000169221	16	30368423	30381585	TBC1D10B	TBC1 domain family, member 10B [Source:HGNC Symbol;Acc:24510]	protein_coding	1473.21	0.260202	0.0635981	2.03944e-05	0.000210845
ENSG00000177200	16	53088945	53363062	CHD9	chromodomain helicase DNA binding protein 9 [Source:HGNC Symbol;Acc:25701]	protein_coding	1627.87	0.26014	0.108293	0.00720771	0.0351539
ENSG00000226221	5	55800462	55800899			pseudogene	161.53	0.260106	0.18232	0.0540832	0.173256
ENSG00000118007	3	136055077	136471220	STAG1	stromal antigen 1 [Source:HGNC Symbol;Acc:11354]	protein_coding	1314.37	0.259754	0.077772	0.000394827	0.00298844
ENSG00000198668	14	90862846	90874605	CALM1	calmodulin 1 (phosphorylase kinase, delta) [Source:HGNC Symbol;Acc:1442]	protein_coding	2191.15	0.259748	0.0675019	4.6686e-05	0.000447852
ENSG00000154721	21	27011584	27089874	JAM2	junctional adhesion molecule 2 [Source:HGNC Symbol;Acc:14686]	protein_coding	353.27	0.259052	0.122858	0.0148958	0.0631276
ENSG00000134970	5	114949205	114968689	TMED7	transmembrane emp24 protein transport domain containing 7 [Source:HGNC Symbol;Acc:24253]	protein_coding	1790.37	0.258218	0.0763653	0.000343167	0.00262518
ENSG00000137265	6	391739	411447	IRF4	interferon regulatory factor 4 [Source:HGNC Symbol;Acc:6119]	protein_coding	18471.3	0.25814	0.0531076	5.96139e-07	8.06586e-06
ENSG00000079112	8	95139399	95229531	CDH17	cadherin 17, LI cadherin (liver-intestine) [Source:HGNC Symbol;Acc:1756]	protein_coding	1009.29	0.257991	0.0734977	0.000220309	0.00177621
ENSG00000167674	19	4472284	4502223		Hepatoma-derived growth factor-related protein 2 [Source:UniProtKB/Swiss-Prot;Acc:Q7Z4V5]	protein_coding	2049.81	0.257859	0.0561021	2.21758e-06	2.73459e-05
ENSG00000130856	18	74534563	74682683	ZNF236	zinc finger protein 236 [Source:HGNC Symbol;Acc:13028]	protein_coding	343.594	0.257585	0.220697	0.0741614	0.219404
ENSG00000136827	9	132575223	132586413	TOR1A	torsin family 1, member A (torsin A) [Source:HGNC Symbol;Acc:3098]	protein_coding	773.647	0.257545	0.0775252	0.000420463	0.00315862
ENSG00000179344	6	32627244	32636160	HLA-DQB1	major histocompatibility complex, class II, DQ beta 1 [Source:HGNC Symbol;Acc:4944]	protein_coding	9318.1	0.257373	0.0367833	1.27155e-12	3.37702e-11
ENSG00000005812	13	77566740	77601330	FBXL3	F-box and leucine-rich repeat protein 3 [Source:HGNC Symbol;Acc:13599]	protein_coding	801.128	0.257257	0.100567	0.00478405	0.0251888
ENSG00000186272	19	57922531	57933307	ZNF17	zinc finger protein 17 [Source:HGNC Symbol;Acc:12958]	protein_coding	191.795	0.25705	0.147271	0.0326952	0.117269
ENSG00000163602	3	72420976	72496069	RYBP	RING1 and YY1 binding protein [Source:HGNC Symbol;Acc:10480]	protein_coding	2754.3	0.257021	0.0564062	2.53055e-06	3.0876e-05
ENSG00000115523	2	85912298	85925977	GNLY	granulysin [Source:HGNC Symbol;Acc:4414]	protein_coding	58.3318	0.256926	0.40285	0.0397998	0.136981
ENSG00000180008	14	55493948	55516206	SOCS4	suppressor of cytokine signaling 4 [Source:HGNC Symbol;Acc:19392]	protein_coding	1474.54	0.256906	0.094906	0.00310746	0.0175474
ENSG00000261361	HG79_PATCH	136232087	136236704	SURF2	surfeit 2 [Source:HGNC Symbol;Acc:11475]	protein_coding	129.348	0.256678	0.174741	0.0519193	0.168101
ENSG00000132464	4	71494461	71552533	ENAM	enamelin [Source:HGNC Symbol;Acc:3344]	protein_coding	11.6907	0.256599	0.47672	0.00927496	0.0431511
ENSG00000145375	4	123844229	124240605	SPATA5	spermatogenesis associated 5 [Source:HGNC Symbol;Acc:18119]	protein_coding	101.81	0.256551	0.206778	0.0691603	0.208299
ENSG00000135740	16	67271586	67306093	SLC9A5	solute carrier family 9, subfamily A (NHE5, cation proton antiporter 5), member 5 [Source:HGNC Symbol;Acc:11078]	protein_coding	251.927	0.256134	0.184209	0.058316	0.184045
ENSG00000112249	6	100956070	101329248	ASCC3	activating signal cointegrator 1 complex subunit 3 [Source:HGNC Symbol;Acc:18697]	protein_coding	3180.06	0.256041	0.0667436	6.16958e-05	0.000573183
ENSG00000226415	1	77165474	77166223	TPI1P1	triosephosphate isomerase 1 pseudogene 1 [Source:HGNC Symbol;Acc:35449]	pseudogene	142.055	0.25591	0.193618	0.0637906	0.19667
ENSG00000169118	15	64457716	64648442	CSNK1G1	casein kinase 1, gamma 1 [Source:HGNC Symbol;Acc:2454]	protein_coding	1050.28	0.255734	0.0722105	0.000187792	0.00154594
ENSG00000107372	9	74966341	74980163	ZFAND5	zinc finger, AN1-type domain 5 [Source:HGNC Symbol;Acc:13008]	protein_coding	4007.37	0.25532	0.0655836	5.35703e-05	0.000506907
ENSG00000121851	1	145456236	145470388	POLR3GL	polymerase (RNA) III (DNA directed) polypeptide G (32kD)-like [Source:HGNC Symbol;Acc:28466]	protein_coding	474.563	0.255246	0.0947426	0.0029843	0.0169692
ENSG00000050393	6	13786789	13814800	MCUR1	mitochondrial calcium uniporter regulator 1 [Source:HGNC Symbol;Acc:21097]	protein_coding	710.385	0.255064	0.119512	0.014365	0.0613452
ENSG00000152422	5	82373317	82649606	XRCC4	X-ray repair complementing defective repair in Chinese hamster cells 4 [Source:HGNC Symbol;Acc:12831]	protein_coding	450.43	0.254928	0.0987106	0.0044544	0.0237273
ENSG00000166908	12	57984957	57997198	PIP4K2C	phosphatidylinositol-5-phosphate 4-kinase, type II, gamma [Source:HGNC Symbol;Acc:23786]	protein_coding	669.635	0.254834	0.0911196	0.00230147	0.0136796
ENSG00000004766	7	92861653	92988338	CCDC132	coiled-coil domain containing 132 [Source:HGNC Symbol;Acc:25956]	protein_coding	362.096	0.254832	0.148093	0.0344528	0.122462
ENSG00000203791	10	126436718	126480439	METTL10	methyltransferase like 10 [Source:HGNC Symbol;Acc:33787]	protein_coding	402.338	0.254813	0.107012	0.00780341	0.0375603
ENSG00000264522	HG1287_PATCH	150626747	150697152		OTU domain containing 7B; OTU domain-containing protein 7B [Source:UniProtKB/TrEMBL;Acc:Q5SZ59]	protein_coding	659.814	0.254394	0.100924	0.00533528	0.0275319
ENSG00000108788	17	40719086	40725257	MLX	MLX, MAX dimerization protein [Source:HGNC Symbol;Acc:11645]	protein_coding	1106.79	0.254372	0.0694355	0.000123745	0.00107336
ENSG00000250565	2	46717889	46769696	ATP6V1E2	ATPase, H+ transporting, lysosomal 31kDa, V1 subunit E2 [Source:HGNC Symbol;Acc:18125]	protein_coding	135.884	0.254231	0.237335	0.0812624	0.233697
ENSG00000159110	21	34602206	34637980	IFNAR2	interferon (alpha, beta and omega) receptor 2 [Source:HGNC Symbol;Acc:5433]	protein_coding	2479.22	0.254166	0.0681615	9.87218e-05	0.000875508
ENSG00000223551	9	131104432	131105049	TMSB4XP4	thymosin beta 4, X-linked pseudogene 4 [Source:HGNC Symbol;Acc:11886]	pseudogene	62.0497	0.253821	0.231472	0.0807209	0.23263
ENSG00000141699	17	40731531	40762641	FAM134C	family with sequence similarity 134, member C [Source:HGNC Symbol;Acc:27258]	protein_coding	1689.89	0.253766	0.0911946	0.00253169	0.0148194
ENSG00000119487	9	128199672	128469513	MAPKAP1	mitogen-activated protein kinase associated protein 1 [Source:HGNC Symbol;Acc:18752]	protein_coding	3118.17	0.253567	0.0925989	0.00280269	0.0161127
ENSG00000258643	14	23776044	23794578	BCL2L2-PABPN1	BCL2L2-PABPN1 readthrough [Source:HGNC Symbol;Acc:42959]	protein_coding	65.7367	0.25356	0.320975	0.0742888	0.219608
ENSG00000062725	17	58520520	58603580	APPBP2	amyloid beta precursor protein (cytoplasmic tail) binding protein 2 [Source:HGNC Symbol;Acc:622]	protein_coding	707.829	0.253365	0.120638	0.0156974	0.0657097
ENSG00000156831	8	126103921	126379362	NSMCE2	non-SMC element 2, MMS21 homolog (S. cerevisiae) [Source:HGNC Symbol;Acc:26513]	protein_coding	392.254	0.253237	0.120137	0.015414	0.0648847
ENSG00000156374	10	105062553	105110891	PCGF6	polycomb group ring finger 6 [Source:HGNC Symbol;Acc:21156]	protein_coding	346.889	0.253177	0.12952	0.0217632	0.0856621
ENSG00000147133	X	70586114	70752224	TAF1	TAF1 RNA polymerase II, TATA box binding protein (TBP)-associated factor, 250kDa [Source:HGNC Symbol;Acc:11535]	protein_coding	1090.14	0.252988	0.0813082	0.000901544	0.00616
ENSG00000115935	2	175424300	175547644	WIPF1	WAS/WASL interacting protein family, member 1 [Source:HGNC Symbol;Acc:12736]	protein_coding	7200.67	0.252822	0.0293677	3.83855e-18	1.51845e-16
ENSG00000198604	14	35221937	35344853	BAZ1A	bromodomain adjacent to zinc finger domain, 1A [Source:HGNC Symbol;Acc:960]	protein_coding	1415.59	0.252756	0.141246	0.0310452	0.112777
ENSG00000116731	1	14026693	14151574	PRDM2	PR domain containing 2, with ZNF domain [Source:HGNC Symbol;Acc:9347]	protein_coding	3732.53	0.252746	0.0611255	1.79381e-05	0.000187645
ENSG00000247077	12	133287405	133299228	PGAM5	phosphoglycerate mutase family member 5 [Source:HGNC Symbol;Acc:28763]	protein_coding	1472.4	0.252339	0.0814008	0.000873916	0.00599302
ENSG00000196199	13	20207788	20247599	MPHOSPH8	M-phase phosphoprotein 8 [Source:HGNC Symbol;Acc:29810]	protein_coding	1688.63	0.252144	0.0688454	0.000125762	0.00108835
ENSG00000236624	1	45959538	45965751	CCDC163P	coiled-coil domain containing 163, pseudogene [Source:HGNC Symbol;Acc:27003]	protein_coding	101.495	0.252057	0.243048	0.084853	0.240345
ENSG00000062716	17	57784553	57919616	VMP1	vacuole membrane protein 1 [Source:HGNC Symbol;Acc:29559]	protein_coding	2932.91	0.25201	0.0523964	5.363e-07	7.32587e-06
ENSG00000126767	X	47494920	47510003	ELK1	ELK1, member of ETS oncogene family [Source:HGNC Symbol;Acc:3321]	protein_coding	2226.57	0.251771	0.059485	1.14069e-05	0.000124523
ENSG00000144036	2	72403113	73053170	EXOC6B	exocyst complex component 6B [Source:HGNC Symbol;Acc:17085]	protein_coding	150.236	0.251558	0.219681	0.0794724	0.230223
ENSG00000135537	6	108616098	108847999	LACE1	lactation elevated 1 [Source:HGNC Symbol;Acc:16411]	protein_coding	96.7242	0.251554	0.246028	0.085228	0.241044
ENSG00000174456	12	110465872	110511491	C12orf76	chromosome 12 open reading frame 76 [Source:HGNC Symbol;Acc:33790]	protein_coding	376.144	0.251392	0.121502	0.017034	0.0702485
ENSG00000173011	4	7043626	7059679	TADA2B	transcriptional adaptor 2B [Source:HGNC Symbol;Acc:30781]	protein_coding	448.975	0.251168	0.116565	0.0139841	0.0601627
ENSG00000073969	17	44668035	44834830	NSF	N-ethylmaleimide-sensitive factor [Source:HGNC Symbol;Acc:8016]	protein_coding	692.453	0.251132	0.0904359	0.00261833	0.0152317
ENSG00000011590	19	36195429	36207940	ZBTB32	zinc finger and BTB domain containing 32 [Source:HGNC Symbol;Acc:16763]	protein_coding	2059.1	0.250943	0.0605753	1.75612e-05	0.000184086
ENSG00000244462	20	34236847	34252878	RBM12	RNA binding motif protein 12 [Source:HGNC Symbol;Acc:9898]	protein_coding	2738.8	0.250805	0.0828149	0.00119309	0.00780103
ENSG00000077514	11	74204896	74380162	POLD3	polymerase (DNA-directed), delta 3, accessory subunit [Source:HGNC Symbol;Acc:20932]	protein_coding	812.16	0.25078	0.0961848	0.00433449	0.0231872
ENSG00000225691	HSCHR6_MHC_MCF	31313666	31317037	HLA-C	major histocompatibility complex, class I, C [Source:HGNC Symbol;Acc:4933]	protein_coding	7827.17	0.250347	0.0344843	1.98529e-13	5.62012e-12
ENSG00000198898	7	116451124	116562103	CAPZA2	capping protein (actin filament) muscle Z-line, alpha 2 [Source:HGNC Symbol;Acc:1490]	protein_coding	1861.98	0.250166	0.103034	0.00711707	0.0348197
ENSG00000074755	17	3907739	4046314	ZZEF1	zinc finger, ZZ-type with EF-hand domain 1 [Source:HGNC Symbol;Acc:29027]	protein_coding	1674.79	0.250165	0.064529	5.3517e-05	0.000506907
ENSG00000137478	11	72547790	72853306	FCHSD2	FCH and double SH3 domains 2 [Source:HGNC Symbol;Acc:29114]	protein_coding	2609.94	0.249979	0.0677019	0.000111941	0.000980593
ENSG00000133641	12	88427623	88443937	C12orf29	chromosome 12 open reading frame 29 [Source:HGNC Symbol;Acc:25322]	protein_coding	336.847	0.249856	0.12635	0.0211292	0.0835165
ENSG00000154640	21	18965971	18985265	BTG3	BTG family, member 3 [Source:HGNC Symbol;Acc:1132]	protein_coding	644.999	0.249814	0.090335	0.00272946	0.0157442
ENSG00000142002	19	4675236	4724685	DPP9	dipeptidyl-peptidase 9 [Source:HGNC Symbol;Acc:18648]	protein_coding	2249.55	0.249812	0.0617484	2.61288e-05	0.000262897
ENSG00000003393	2	202565277	202645912	ALS2	amyotrophic lateral sclerosis 2 (juvenile) [Source:HGNC Symbol;Acc:443]	protein_coding	477.756	0.249779	0.146837	0.0368994	0.129415
ENSG00000175782	12	69139886	69187508	SLC35E3	solute carrier family 35, member E3 [Source:HGNC Symbol;Acc:20864]	protein_coding	352.528	0.249625	0.165865	0.0516268	0.167397
ENSG00000176261	1	33065773	33116504	ZBTB8OS	zinc finger and BTB domain containing 8 opposite strand [Source:HGNC Symbol;Acc:24094]	protein_coding	784.841	0.24938	0.0968198	0.00475007	0.0250449
ENSG00000091527	3	133292574	133309105	CDV3	CDV3 homolog (mouse) [Source:HGNC Symbol;Acc:26928]	protein_coding	8326.1	0.249342	0.04186	1.44928e-09	2.82197e-08
ENSG00000162733	1	162601163	162757190	DDR2	discoidin domain receptor tyrosine kinase 2 [Source:HGNC Symbol;Acc:2731]	protein_coding	448.582	0.249307	0.167743	0.0534084	0.171509
ENSG00000180488	1	78245309	78344106	FAM73A	family with sequence similarity 73, member A [Source:HGNC Symbol;Acc:24741]	protein_coding	322.35	0.249157	0.134927	0.0278987	0.103703
ENSG00000105011	19	14230321	14247768	ASF1B	anti-silencing function 1B histone chaperone [Source:HGNC Symbol;Acc:20996]	protein_coding	992.112	0.249139	0.0820908	0.00118012	0.007733
ENSG00000139718	12	122242086	122270562	SETD1B	SET domain containing 1B [Source:HGNC Symbol;Acc:29187]	protein_coding	555.194	0.249084	0.105158	0.00829054	0.0393402
ENSG00000115808	2	37070783	37193615	STRN	striatin, calmodulin binding protein [Source:HGNC Symbol;Acc:11424]	protein_coding	729.513	0.248989	0.114906	0.0136956	0.0591757
ENSG00000234154	HSCHR6_MHC_COX	32824726	32843224	HLA-DMB	major histocompatibility complex, class II, DM beta [Source:HGNC Symbol;Acc:4935]	protein_coding	11.2724	0.248826	0.456413	0.0102005	0.0466061
ENSG00000168101	16	4743695	4745860	NUDT16L1	nudix (nucleoside diphosphate linked moiety X)-type motif 16-like 1 [Source:HGNC Symbol;Acc:28154]	protein_coding	438.234	0.248683	0.100361	0.00624405	0.0312244
ENSG00000143258	1	161129240	161135513	USP21	ubiquitin specific peptidase 21 [Source:HGNC Symbol;Acc:12620]	protein_coding	488.412	0.248681	0.116826	0.015191	0.0641977
ENSG00000148950	11	31453948	31531192	IMMP1L	IMP1 inner mitochondrial membrane peptidase-like (S. cerevisiae) [Source:HGNC Symbol;Acc:26317]	protein_coding	127.417	0.248031	0.194059	0.0714472	0.213348
ENSG00000135637	2	74699113	74710535	CCDC142	coiled-coil domain containing 142 [Source:HGNC Symbol;Acc:25889]	protein_coding	104.142	0.247923	0.223975	0.0843285	0.2394
ENSG00000188878	17	73905655	73937221	FBF1	Fas (TNFRSF6) binding factor 1 [Source:HGNC Symbol;Acc:24674]	protein_coding	140.015	0.247905	0.225363	0.0846912	0.240158
ENSG00000141568	17	80477589	80602538	FOXK2	forkhead box K2 [Source:HGNC Symbol;Acc:6036]	protein_coding	2285.87	0.247735	0.0790503	0.0008566	0.0058904
ENSG00000176182	19	46393278	46405862	MYPOP	Myb-related transcription factor, partner of profilin [Source:HGNC Symbol;Acc:20178]	protein_coding	354.875	0.247575	0.111596	0.0122422	0.0541568
ENSG00000103037	16	58549383	58554431	SETD6	SET domain containing 6 [Source:HGNC Symbol;Acc:26116]	protein_coding	231.966	0.247546	0.140275	0.0331504	0.118701
ENSG00000125457	17	73262309	73267308	MIF4GD	MIF4G domain containing [Source:HGNC Symbol;Acc:24030]	protein_coding	645.382	0.247497	0.0853746	0.0018332	0.0112798
ENSG00000226085	22	40271293	40272119	UQCRFS1P1	ubiquinol-cytochrome c reductase, Rieske iron-sulfur polypeptide 1 pseudogene 1 [Source:HGNC Symbol;Acc:12588]	pseudogene	97.238	0.24715	0.193014	0.0719594	0.214664
ENSG00000166401	18	61637159	61672278	SERPINB8	serpin peptidase inhibitor, clade B (ovalbumin), member 8 [Source:HGNC Symbol;Acc:8952]	protein_coding	638.687	0.247079	0.0953602	0.00459816	0.0244066
ENSG00000090674	19	7587512	7598895	MCOLN1	mucolipin 1 [Source:HGNC Symbol;Acc:13356]	protein_coding	132.19	0.246958	0.200644	0.0759097	0.223084
ENSG00000107263	9	134452157	134615461	RAPGEF1	Rap guanine nucleotide exchange factor (GEF) 1 [Source:HGNC Symbol;Acc:4568]	protein_coding	6149.29	0.246896	0.0413083	1.19357e-09	2.35456e-08
ENSG00000165632	10	7860467	8058590	TAF3	TAF3 RNA polymerase II, TATA box binding protein (TBP)-associated factor, 140kDa [Source:HGNC Symbol;Acc:17303]	protein_coding	504.702	0.246876	0.0941389	0.00394495	0.0214624
ENSG00000214753	11	62480102	62494821	HNRNPUL2	heterogeneous nuclear ribonucleoprotein U-like 2 [Source:HGNC Symbol;Acc:25451]	protein_coding	4904.28	0.246852	0.0335746	1.06281e-13	3.09017e-12
ENSG00000143653	1	246887349	246931439	SCCPDH	saccharopine dehydrogenase (putative) [Source:HGNC Symbol;Acc:24275]	protein_coding	893.919	0.246832	0.0803444	0.00106833	0.00710581
ENSG00000176945	3	195447753	195467994	MUC20	mucin 20, cell surface associated [Source:HGNC Symbol;Acc:23282]	protein_coding	26.9478	0.246768	0.473815	0.00421379	0.0226544
ENSG00000134461	10	5903580	5931869	ANKRD16	ankyrin repeat domain 16 [Source:HGNC Symbol;Acc:23471]	protein_coding	156.715	0.246044	0.173712	0.0603112	0.188735
ENSG00000124098	20	54933971	54943719	FAM210B	family with sequence similarity 210, member B [Source:HGNC Symbol;Acc:16102]	protein_coding	131.811	0.24597	0.204103	0.0785099	0.228492
ENSG00000166446	16	80631803	80838226	CDYL2	chromodomain protein, Y-like 2 [Source:HGNC Symbol;Acc:23030]	protein_coding	185.1	0.245776	0.296106	0.084158	0.23913
ENSG00000138032	2	44395108	44471523	PPM1B	protein phosphatase, Mg2+/Mn2+ dependent, 1B [Source:HGNC Symbol;Acc:9276]	protein_coding	1260.53	0.245668	0.0735351	0.000420231	0.00315845
ENSG00000157191	1	16767167	16786573	NECAP2	NECAP endocytosis associated 2 [Source:HGNC Symbol;Acc:25528]	protein_coding	2810.22	0.245631	0.0452145	2.95295e-08	4.84065e-07
ENSG00000165821	14	21989232	22005350	SALL2	spalt-like transcription factor 2 [Source:HGNC Symbol;Acc:10526]	protein_coding	158.492	0.245616	0.220065	0.0838283	0.238622
ENSG00000182463	20	51588946	52111869	TSHZ2	teashirt zinc finger homeobox 2 [Source:HGNC Symbol;Acc:13010]	protein_coding	798.87	0.245512	0.161651	0.0520323	0.168313
ENSG00000015532	17	48423453	48440499	XYLT2	xylosyltransferase II [Source:HGNC Symbol;Acc:15517]	protein_coding	1906.55	0.245422	0.0672818	0.000147274	0.00125145
ENSG00000091483	1	241660903	241683061	FH	fumarate hydratase [Source:HGNC Symbol;Acc:3700]	protein_coding	1742.46	0.245346	0.0612198	3.1664e-05	0.000312729
ENSG00000136205	7	47314752	47622156	TNS3	tensin 3 [Source:HGNC Symbol;Acc:21616]	protein_coding	78.3099	0.245334	0.356424	0.0587753	0.184951
ENSG00000027001	13	24304328	24463558	MIPEP	mitochondrial intermediate peptidase [Source:HGNC Symbol;Acc:7104]	protein_coding	345.424	0.245101	0.133432	0.0293675	0.108014
ENSG00000066084	12	50898768	51142450	DIP2B	DIP2 disco-interacting protein 2 homolog B (Drosophila) [Source:HGNC Symbol;Acc:29284]	protein_coding	2007.18	0.245053	0.0645129	7.51706e-05	0.000683477
ENSG00000173041	7	63980262	64023484	ZNF680	zinc finger protein 680 [Source:HGNC Symbol;Acc:26897]	protein_coding	127.349	0.245039	0.172602	0.06068	0.189717
ENSG00000149761	11	63993413	63998158	NUDT22	nudix (nucleoside diphosphate linked moiety X)-type motif 22 [Source:HGNC Symbol;Acc:28189]	protein_coding	948.823	0.244918	0.0900715	0.00309863	0.0175173
ENSG00000108654	17	62495734	62504317	DDX5	DEAD (Asp-Glu-Ala-Asp) box helicase 5 [Source:HGNC Symbol;Acc:2746]	protein_coding	9969.11	0.244674	0.0717497	0.000335776	0.0025752
ENSG00000144647	3	43120724	43147568	POMGNT2	protein O-linked mannose N-acetylglucosaminyltransferase 2 (beta 1,4-) [Source:HGNC Symbol;Acc:25902]	protein_coding	59.6893	0.244205	0.231863	0.0897227	0.249993
ENSG00000163121	2	97163383	97173846	NEURL3	neuralized E3 ubiquitin protein ligase 3 [Source:HGNC Symbol;Acc:25162]	pseudogene	67.7035	0.243962	0.410879	0.0299593	0.109618
ENSG00000106080	7	30050203	30066300	FKBP14	FK506 binding protein 14, 22 kDa [Source:HGNC Symbol;Acc:18625]	protein_coding	265.556	0.243861	0.14551	0.0403252	0.138237
ENSG00000040531	17	3539762	3564836	CTNS	cystinosin, lysosomal cystine transporter [Source:HGNC Symbol;Acc:2518]	protein_coding	184.422	0.243839	0.241732	0.0917595	0.254067
ENSG00000104517	8	103265240	103425069	UBR5	ubiquitin protein ligase E3 component n-recognin 5 [Source:HGNC Symbol;Acc:16806]	protein_coding	7275.36	0.24368	0.0850172	0.00204096	0.012346
ENSG00000170100	16	89284118	89295363	ZNF778	zinc finger protein 778 [Source:HGNC Symbol;Acc:26479]	protein_coding	98.5148	0.2434	0.286799	0.0884802	0.247909
ENSG00000170365	4	146402346	146479231	SMAD1	SMAD family member 1 [Source:HGNC Symbol;Acc:6767]	protein_coding	89.3397	0.242919	0.206133	0.0827617	0.236818
ENSG00000176148	11	33060963	33127489	TCP11L1	t-complex 11, testis-specific-like 1 [Source:HGNC Symbol;Acc:25655]	protein_coding	299.478	0.242896	0.134394	0.0314076	0.113818
ENSG00000129493	14	31760994	31889788	HEATR5A	HEAT repeat containing 5A [Source:HGNC Symbol;Acc:20276]	protein_coding	386.978	0.242861	0.129346	0.0273116	0.102152
ENSG00000159147	21	34931848	34961014	DONSON	downstream neighbor of SON [Source:HGNC Symbol;Acc:2993]	protein_coding	643.161	0.242689	0.103165	0.00914207	0.0426782
ENSG00000170296	17	7143333	7146089	GABARAP	GABA(A) receptor-associated protein [Source:HGNC Symbol;Acc:4067]	protein_coding	3015.42	0.242622	0.0603612	3.05557e-05	0.000302379
ENSG00000080822	3	98216756	98241910	CLDND1	claudin domain containing 1 [Source:HGNC Symbol;Acc:1322]	protein_coding	3176.61	0.242583	0.051716	1.34537e-06	1.71531e-05
ENSG00000117450	1	45976708	45988719	PRDX1	peroxiredoxin 1 [Source:HGNC Symbol;Acc:9352]	protein_coding	7381.88	0.242419	0.0337395	4.00402e-13	1.10844e-11
ENSG00000226103	HSCHR6_MHC_SSTO	31616015	31618489	C6orf47	chromosome 6 open reading frame 47 [Source:HGNC Symbol;Acc:19076]	protein_coding	219.033	0.242294	0.148034	0.0431414	0.145829
ENSG00000159259	21	37757676	37791313	CHAF1B	chromatin assembly factor 1, subunit B (p60) [Source:HGNC Symbol;Acc:1911]	protein_coding	659.978	0.242237	0.0982437	0.00677678	0.0334105
ENSG00000103061	16	68318406	68344849	SLC7A6OS	solute carrier family 7, member 6 opposite strand [Source:HGNC Symbol;Acc:25807]	protein_coding	646.654	0.242228	0.101976	0.00849182	0.0401665
ENSG00000031081	3	119013220	119139561	ARHGAP31	Rho GTPase activating protein 31 [Source:HGNC Symbol;Acc:29216]	protein_coding	1530.54	0.242192	0.13094	0.0289841	0.10676
ENSG00000170638	22	50624344	50638027	TRABD	TraB domain containing [Source:HGNC Symbol;Acc:28805]	protein_coding	3232.7	0.242087	0.0418958	4.08201e-09	7.51049e-08
ENSG00000115239	2	53759810	54087170	GPR75-ASB3	GPR75-ASB3 readthrough [Source:HGNC Symbol;Acc:40043]	protein_coding	491.401	0.242005	0.0978492	0.00679571	0.0334819
ENSG00000137825	15	41785591	41795747	ITPKA	inositol-trisphosphate 3-kinase A [Source:HGNC Symbol;Acc:6178]	protein_coding	27.388	0.241958	0.321775	0.077163	0.225718
ENSG00000121406	19	58038693	58068910	ZNF549	zinc finger protein 549 [Source:HGNC Symbol;Acc:26632]	protein_coding	156.662	0.241953	0.202825	0.0820877	0.235374
ENSG00000187091	3	38048987	38071253	PLCD1	phospholipase C, delta 1 [Source:HGNC Symbol;Acc:9060]	protein_coding	327.585	0.241948	0.123655	0.0230343	0.0894015
ENSG00000111727	12	104458235	104498639	HCFC2	host cell factor C2 [Source:HGNC Symbol;Acc:24972]	protein_coding	312.33	0.241844	0.139213	0.0361265	0.127238
ENSG00000140526	15	89630690	89745591	ABHD2	abhydrolase domain containing 2 [Source:HGNC Symbol;Acc:18717]	protein_coding	1333.96	0.241833	0.135611	0.0335106	0.119737
ENSG00000025708	22	50964181	50968485	TYMP	thymidine phosphorylase [Source:HGNC Symbol;Acc:3148]	protein_coding	3112.76	0.241786	0.0553505	6.60284e-06	7.51354e-05
ENSG00000088448	13	111530887	111567416	ANKRD10	ankyrin repeat domain 10 [Source:HGNC Symbol;Acc:20265]	protein_coding	1313.43	0.241763	0.0674999	0.00017747	0.00146982
ENSG00000138166	10	112257596	112271302	DUSP5	dual specificity phosphatase 5 [Source:HGNC Symbol;Acc:3071]	protein_coding	5607.38	0.241617	0.0678511	0.000191156	0.00157105
ENSG00000151914	6	56322785	56819426	DST	dystonin [Source:HGNC Symbol;Acc:1090]	protein_coding	5713.11	0.241549	0.0866579	0.00258311	0.0150735
ENSG00000075702	19	36545783	36596008	WDR62	WD repeat domain 62 [Source:HGNC Symbol;Acc:24502]	protein_coding	434.217	0.241448	0.129516	0.0283175	0.104845
ENSG00000101246	20	62329996	62339377	ARFRP1	ADP-ribosylation factor related protein 1 [Source:HGNC Symbol;Acc:662]	protein_coding	865.663	0.241444	0.0835555	0.00194879	0.0118648
ENSG00000160218	21	45432200	45526433	TRAPPC10	trafficking protein particle complex 10 [Source:HGNC Symbol;Acc:11868]	protein_coding	1621.61	0.241395	0.0838555	0.0020196	0.0122394
ENSG00000115419	2	191745553	191830278	GLS	glutaminase [Source:HGNC Symbol;Acc:4331]	protein_coding	3714.06	0.241305	0.0667931	0.000157915	0.00132762
ENSG00000188002	5	1599035	1634120			pseudogene	244.935	0.240892	0.295168	0.0874728	0.245774
ENSG00000065809	10	14560556	14816896	FAM107B	family with sequence similarity 107, member B [Source:HGNC Symbol;Acc:23726]	protein_coding	5457.38	0.240605	0.0441723	2.78059e-08	4.60836e-07
ENSG00000172667	3	178735011	178790067	ZMAT3	zinc finger, matrin-type 3 [Source:HGNC Symbol;Acc:29983]	protein_coding	8280.6	0.240528	0.0541399	4.05254e-06	4.79035e-05
ENSG00000135924	2	220143989	220151622	DNAJB2	DnaJ (Hsp40) homolog, subfamily B, member 2 [Source:HGNC Symbol;Acc:5228]	protein_coding	1653.58	0.24051	0.0756394	0.000759312	0.00532068
ENSG00000144962	3	172607148	172859058	SPATA16	spermatogenesis associated 16 [Source:HGNC Symbol;Acc:29935]	protein_coding	22.4211	0.240402	0.435631	0.0141709	0.0607542
ENSG00000130449	5	60628100	60841997	ZSWIM6	zinc finger, SWIM-type containing 6 [Source:HGNC Symbol;Acc:29316]	protein_coding	308.548	0.240344	0.132097	0.0311474	0.113066
ENSG00000146094	5	176928908	176938275	DOK3	docking protein 3 [Source:HGNC Symbol;Acc:24583]	protein_coding	2795.17	0.240261	0.0517052	1.79847e-06	2.25101e-05
ENSG00000119632	14	94594116	94596590	IFI27L2	interferon, alpha-inducible protein 27-like 2 [Source:HGNC Symbol;Acc:19753]	protein_coding	574.801	0.240246	0.101806	0.00889344	0.0416858
ENSG00000143851	1	202116141	202130716	PTPN7	protein tyrosine phosphatase, non-receptor type 7 [Source:HGNC Symbol;Acc:9659]	protein_coding	2502.84	0.240145	0.0525	2.12265e-06	2.62398e-05
ENSG00000070061	9	111629797	111696396	IKBKAP	inhibitor of kappa light polypeptide gene enhancer in B-cells, kinase complex-associated protein [Source:HGNC Symbol;Acc:5959]	protein_coding	1199.93	0.23994	0.106125	0.0115235	0.0516307
ENSG00000184922	17	43298811	43324687	FMNL1	formin-like 1 [Source:HGNC Symbol;Acc:1212]	protein_coding	4419.32	0.239762	0.0449689	5.31719e-08	8.38699e-07
ENSG00000272647	7	99156291	99205433		Zinc finger protein 655 [Source:UniProtKB/TrEMBL;Acc:F8WEM9]	protein_coding	26.5464	0.239536	0.379747	0.0412402	0.140668
ENSG00000162881	2	42989642	42991401	OXER1	oxoeicosanoid (OXE) receptor 1 [Source:HGNC Symbol;Acc:24884]	protein_coding	95.6349	0.239462	0.200156	0.0835924	0.238346
ENSG00000067221	15	74275547	74286963	STOML1	stomatin (EPB72)-like 1 [Source:HGNC Symbol;Acc:14560]	protein_coding	164.484	0.239458	0.154664	0.0515256	0.167197
ENSG00000167258	17	37617764	37721160	CDK12	cyclin-dependent kinase 12 [Source:HGNC Symbol;Acc:24224]	protein_coding	2818.62	0.239377	0.0763439	0.000906191	0.00618613
ENSG00000175215	12	58213710	58240522	CTDSP2	CTD (carboxy-terminal domain, RNA polymerase II, polypeptide A) small phosphatase 2 [Source:HGNC Symbol;Acc:17077]	protein_coding	3868.89	0.239362	0.0637831	9.04538e-05	0.000807903
ENSG00000133943	14	91526677	91691976	C14orf159	chromosome 14 open reading frame 159 [Source:HGNC Symbol;Acc:20498]	protein_coding	1400.31	0.239072	0.0678538	0.00022389	0.00179974
ENSG00000187790	14	45605143	45670093	FANCM	Fanconi anemia, complementation group M [Source:HGNC Symbol;Acc:23168]	protein_coding	257.596	0.239027	0.179541	0.0717971	0.214265
ENSG00000198586	2	171847333	172087824	TLK1	tousled-like kinase 1 [Source:HGNC Symbol;Acc:11841]	protein_coding	3744.51	0.238789	0.0511796	1.69854e-06	2.14019e-05
ENSG00000180879	X	153058971	153063960	SSR4	signal sequence receptor, delta [Source:HGNC Symbol;Acc:11326]	protein_coding	2792.93	0.238666	0.0534069	4.25511e-06	5.00883e-05
ENSG00000006634	7	87505531	87538856	DBF4	DBF4 homolog (S. cerevisiae) [Source:HGNC Symbol;Acc:17364]	protein_coding	912.741	0.23848	0.0992112	0.00805117	0.0384451
ENSG00000136108	13	53029564	53050763	CKAP2	cytoskeleton associated protein 2 [Source:HGNC Symbol;Acc:1990]	protein_coding	1790.05	0.238392	0.0617409	6.08109e-05	0.000566362
ENSG00000135677	12	65107225	65153227	GNS	glucosamine (N-acetyl)-6-sulfatase [Source:HGNC Symbol;Acc:4422]	protein_coding	2064.36	0.238124	0.0694173	0.000299132	0.0023202
ENSG00000142798	1	22148738	22263790	HSPG2	heparan sulfate proteoglycan 2 [Source:HGNC Symbol;Acc:5273]	protein_coding	191.526	0.237834	0.276567	0.094523	0.259947
ENSG00000204147	10	52499078	52576255	ASAH2B	N-acylsphingosine amidohydrolase (non-lysosomal ceramidase) 2B [Source:HGNC Symbol;Acc:23456]	protein_coding	50.9535	0.237771	0.28583	0.0920015	0.254506
ENSG00000203836	1	147574428	147634886	NBPF24	neuroblastoma breakpoint family, member 24 [Source:HGNC Symbol;Acc:27299]	protein_coding	52.3484	0.237743	0.299273	0.0883349	0.247591
ENSG00000146859	7	134832824	134850967	TMEM140	transmembrane protein 140 [Source:HGNC Symbol;Acc:21870]	protein_coding	1254.28	0.237416	0.0983783	0.00790074	0.0379437
ENSG00000133193	17	71203492	71232892	FAM104A	family with sequence similarity 104, member A [Source:HGNC Symbol;Acc:25918]	protein_coding	1233.94	0.237339	0.128811	0.0309551	0.112559
ENSG00000175066	3	141882414	141944449	GK5	glycerol kinase 5 (putative) [Source:HGNC Symbol;Acc:28635]	protein_coding	336.726	0.237301	0.181001	0.0745534	0.220088
ENSG00000143420	1	150573327	150602088	ENSA	endosulfine alpha [Source:HGNC Symbol;Acc:3360]	protein_coding	3649.11	0.236628	0.0561026	1.33767e-05	0.000144349
ENSG00000166887	15	42450899	42500514	VPS39	vacuolar protein sorting 39 homolog (S. cerevisiae) [Source:HGNC Symbol;Acc:20593]	protein_coding	2074.86	0.236578	0.0589028	3.22418e-05	0.000317809
ENSG00000064787	20	52553316	52687304	BCAS1	breast carcinoma amplified sequence 1 [Source:HGNC Symbol;Acc:974]	protein_coding	137.74	0.23656	0.211458	0.0912673	0.252984
ENSG00000157227	14	23305766	23318236	MMP14	matrix metallopeptidase 14 (membrane-inserted) [Source:HGNC Symbol;Acc:7160]	protein_coding	61.9748	0.236504	0.337939	0.0674715	0.204482
ENSG00000132388	17	4172554	4269923	UBE2G1	ubiquitin-conjugating enzyme E2G 1 [Source:HGNC Symbol;Acc:12482]	protein_coding	3381.91	0.23631	0.0637116	0.000126857	0.00109719
ENSG00000146674	7	45951949	45961473	IGFBP3	insulin-like growth factor binding protein 3 [Source:HGNC Symbol;Acc:5472]	protein_coding	22.7685	0.23613	0.374705	0.0445209	0.149117
ENSG00000134375	1	201924619	201939789	TIMM17A	translocase of inner mitochondrial membrane 17 homolog A (yeast) [Source:HGNC Symbol;Acc:17315]	protein_coding	1314.38	0.236093	0.0679182	0.00027656	0.00216931
ENSG00000072274	3	195754054	195809060	TFRC	transferrin receptor [Source:HGNC Symbol;Acc:11763]	protein_coding	32462.1	0.235928	0.0368672	4.65596e-11	1.07344e-09
ENSG00000261221	19	56116771	56128635	ZNF865	zinc finger protein 865 [Source:HGNC Symbol;Acc:38705]	protein_coding	814.581	0.23566	0.0776386	0.00125814	0.00814835
ENSG00000165271	9	33461439	33473928	NOL6	nucleolar protein 6 (RNA-associated) [Source:HGNC Symbol;Acc:19910]	protein_coding	1106.23	0.235539	0.0920063	0.00533812	0.0275369
ENSG00000230882	7	75700787	75704281			pseudogene	19.631	0.23551	0.37589	0.0421153	0.143036
ENSG00000161036	7	102105376	102113615	LRWD1	leucine-rich repeats and WD repeat domain containing 1 [Source:HGNC Symbol;Acc:21769]	protein_coding	871.353	0.23547	0.0791412	0.00152197	0.00959661
ENSG00000189190	19	53267448	53290044	ZNF600	zinc finger protein 600 [Source:HGNC Symbol;Acc:30951]	protein_coding	310.382	0.235209	0.118733	0.022775	0.0885529
ENSG00000082898	2	61704984	61765761	XPO1	exportin 1 (CRM1 homolog, yeast) [Source:HGNC Symbol;Acc:12825]	protein_coding	6010.06	0.235012	0.0396769	1.75028e-09	3.35589e-08
ENSG00000103994	15	42705021	42783321	ZNF106	zinc finger protein 106 [Source:HGNC Symbol;Acc:12886]	protein_coding	2188.79	0.234969	0.0614935	7.43608e-05	0.000677039
ENSG00000114933	2	206858445	206951027	INO80D	INO80 complex subunit D [Source:HGNC Symbol;Acc:25997]	protein_coding	516.313	0.234944	0.119887	0.02454	0.0938161
ENSG00000147416	8	20054878	20084330	ATP6V1B2	ATPase, H+ transporting, lysosomal 56/58kDa, V1 subunit B2 [Source:HGNC Symbol;Acc:854]	protein_coding	1636.94	0.234856	0.0708202	0.000485107	0.00359749
ENSG00000166173	15	71123863	71146498	LARP6	La ribonucleoprotein domain family, member 6 [Source:HGNC Symbol;Acc:24012]	protein_coding	551.715	0.234836	0.107424	0.0141935	0.0608027
ENSG00000105708	19	19821280	19843906	ZNF14	zinc finger protein 14 [Source:HGNC Symbol;Acc:12924]	protein_coding	210.663	0.234619	0.157804	0.0590875	0.185739
ENSG00000119778	2	23971534	24149984	ATAD2B	ATPase family, AAA domain containing 2B [Source:HGNC Symbol;Acc:29230]	protein_coding	509.309	0.234586	0.12025	0.0244586	0.0937196
ENSG00000002834	17	37026112	37078023	LASP1	LIM and SH3 protein 1 [Source:HGNC Symbol;Acc:6513]	protein_coding	6474.77	0.234546	0.0306832	1.22168e-14	3.84191e-13
ENSG00000115425	2	216861052	216947678	PECR	peroxisomal trans-2-enoyl-CoA reductase [Source:HGNC Symbol;Acc:18281]	protein_coding	482.681	0.234337	0.130268	0.0337563	0.120443
ENSG00000228299	HSCHR6_MHC_DBB	31228737	31232108	HLA-C	major histocompatibility complex, class I, C [Source:HGNC Symbol;Acc:4933]	protein_coding	4670.3	0.234099	0.0456195	1.5989e-07	2.34485e-06
ENSG00000121644	1	244816237	244872335	DESI2	desumoylating isopeptidase 2 [Source:HGNC Symbol;Acc:24264]	protein_coding	783.62	0.234061	0.0912128	0.00521328	0.0270649
ENSG00000108175	10	80828792	81076276	ZMIZ1	zinc finger, MIZ-type containing 1 [Source:HGNC Symbol;Acc:16493]	protein_coding	3541.79	0.233882	0.102705	0.0117708	0.0524729
ENSG00000177885	17	73314157	73401790	GRB2	growth factor receptor-bound protein 2 [Source:HGNC Symbol;Acc:4566]	protein_coding	6369.61	0.23384	0.0470562	3.75257e-07	5.24244e-06
ENSG00000166225	12	69864129	69973562	FRS2	fibroblast growth factor receptor substrate 2 [Source:HGNC Symbol;Acc:16971]	protein_coding	331.856	0.233794	0.188977	0.0837699	0.238622
ENSG00000085377	6	105725440	105850959	PREP	prolyl endopeptidase [Source:HGNC Symbol;Acc:9358]	protein_coding	1343.49	0.233786	0.0657775	0.000205114	0.00166844
ENSG00000103811	15	79213400	79241916	CTSH	cathepsin H [Source:HGNC Symbol;Acc:2535]	protein_coding	13762.2	0.233778	0.0426719	2.36054e-08	3.95582e-07
ENSG00000206503	6	29909037	29913661	HLA-A	major histocompatibility complex, class I, A [Source:HGNC Symbol;Acc:4931]	protein_coding	7377.01	0.233766	0.038943	1.26818e-09	2.49519e-08
ENSG00000058799	1	54317392	54356407	YIPF1	Yip1 domain family, member 1 [Source:HGNC Symbol;Acc:25231]	protein_coding	546.487	0.23374	0.097805	0.00852289	0.0402627
ENSG00000139437	12	110338069	110421646	TCHP	trichoplein, keratin filament binding [Source:HGNC Symbol;Acc:28135]	protein_coding	436.734	0.233686	0.139924	0.0432389	0.14606
ENSG00000162139	11	74699179	74729938	NEU3	sialidase 3 (membrane sialidase) [Source:HGNC Symbol;Acc:7760]	protein_coding	223.622	0.233027	0.145073	0.0488123	0.159753
ENSG00000272207	HG1287_PATCH	150836333	150846010		Pleckstrin homology domain containing, family O member 1; Pleckstrin homology domain containing, family O member 1, isoform CRA_c; Pleckstrin homology domain-containing family O member 1 [Source:UniProtKB/TrEMBL;Acc:Q5T4P9]	protein_coding	2053.17	0.232876	0.060398	6.31499e-05	0.000585246
ENSG00000148019	9	80850978	80894606	CEP78	centrosomal protein 78kDa [Source:HGNC Symbol;Acc:25740]	protein_coding	734.661	0.232424	0.100445	0.0107211	0.0485516
ENSG00000064601	20	44518783	44527459	CTSA	cathepsin A [Source:HGNC Symbol;Acc:9251]	protein_coding	1674.01	0.232212	0.0598833	5.73783e-05	0.000538396
ENSG00000151503	11	134020014	134095348	NCAPD3	non-SMC condensin II complex, subunit D3 [Source:HGNC Symbol;Acc:28952]	protein_coding	2020.72	0.232183	0.0633595	0.000136314	0.00117224
ENSG00000254783	11	85994969	85995710			pseudogene	27.3231	0.232132	0.313665	0.082923	0.237022
ENSG00000164151	5	5420777	5490347	KIAA0947	KIAA0947 [Source:HGNC Symbol;Acc:29154]	protein_coding	1547.95	0.23168	0.0792567	0.00181831	0.0111974
ENSG00000122008	5	74807581	74896969	POLK	polymerase (DNA directed) kappa [Source:HGNC Symbol;Acc:9183]	protein_coding	1362.86	0.231671	0.0737181	0.000903621	0.00617139
ENSG00000177542	11	790475	798316	SLC25A22	solute carrier family 25 (mitochondrial carrier: glutamate), member 22 [Source:HGNC Symbol;Acc:19954]	protein_coding	512.506	0.231668	0.126771	0.0323289	0.11626
ENSG00000060688	1	31732417	31769662	SNRNP40	small nuclear ribonucleoprotein 40kDa (U5) [Source:HGNC Symbol;Acc:30857]	protein_coding	972.253	0.231432	0.0799238	0.00202009	0.0122394
ENSG00000181894	19	58637619	58666477	ZNF329	zinc finger protein 329 [Source:HGNC Symbol;Acc:14209]	protein_coding	76.3651	0.23131	0.253482	0.103621	0.276864
ENSG00000100147	22	42196683	42222303	CCDC134	coiled-coil domain containing 134 [Source:HGNC Symbol;Acc:26185]	protein_coding	143.024	0.231084	0.184437	0.0838319	0.238622
ENSG00000085491	1	108676658	108743471	SLC25A24	solute carrier family 25 (mitochondrial carrier; phosphate carrier), member 24 [Source:HGNC Symbol;Acc:20662]	protein_coding	628.55	0.230942	0.0913943	0.00592828	0.029914
ENSG00000151229	12	40148823	40499891	SLC2A13	solute carrier family 2 (facilitated glucose transporter), member 13 [Source:HGNC Symbol;Acc:15956]	protein_coding	36.8227	0.230843	0.418847	0.0142872	0.0610823
ENSG00000176473	14	100842755	100996640	WDR25	WD repeat domain 25 [Source:HGNC Symbol;Acc:21064]	protein_coding	141.33	0.230704	0.188609	0.0870688	0.245189
ENSG00000243317	7	135347244	135378166	C7orf73	chromosome 7 open reading frame 73 [Source:HGNC Symbol;Acc:41909]	protein_coding	715.005	0.23058	0.074154	0.00101494	0.00680795
ENSG00000116918	1	231664399	231702270	TSNAX	translin-associated factor X [Source:HGNC Symbol;Acc:12380]	protein_coding	769.854	0.230567	0.0919206	0.00634689	0.0315775
ENSG00000116141	1	220701568	220837803	MARK1	MAP/microtubule affinity-regulating kinase 1 [Source:HGNC Symbol;Acc:6896]	protein_coding	241.462	0.230466	0.1708	0.0744324	0.219879
ENSG00000174373	14	36007558	36278510	RALGAPA1	Ral GTPase activating protein, alpha subunit 1 (catalytic) [Source:HGNC Symbol;Acc:17770]	protein_coding	802.488	0.230388	0.127151	0.0364832	0.128344
ENSG00000215440	20	57264187	57294294	NPEPL1	aminopeptidase-like 1 [Source:HGNC Symbol;Acc:16244]	protein_coding	806.686	0.230385	0.0938862	0.00736763	0.0357836
ENSG00000132376	17	1397865	1420182	INPP5K	inositol polyphosphate-5-phosphatase K [Source:HGNC Symbol;Acc:33882]	protein_coding	719.026	0.230093	0.0956614	0.00837822	0.0397041
ENSG00000075413	14	103851729	103970168	MARK3	MAP/microtubule affinity-regulating kinase 3 [Source:HGNC Symbol;Acc:6897]	protein_coding	1555.93	0.230087	0.075102	0.00116052	0.00763791
ENSG00000167632	8	140742586	141468678	TRAPPC9	trafficking protein particle complex 9 [Source:HGNC Symbol;Acc:30832]	protein_coding	980.891	0.229973	0.0828494	0.00365829	0.0201213
ENSG00000177963	11	207511	215113	RIC8A	RIC8 guanine nucleotide exchange factor A [Source:HGNC Symbol;Acc:29550]	protein_coding	2011.7	0.229707	0.094932	0.00901987	0.0421863
ENSG00000101842	X	107288200	107322414	VSIG1	V-set and immunoglobulin domain containing 1 [Source:HGNC Symbol;Acc:28675]	protein_coding	17.1727	0.229557	0.398576	0.021111	0.0834886
ENSG00000101247	20	13765596	13799067	NDUFAF5	NADH dehydrogenase (ubiquinone) complex I, assembly factor 5 [Source:HGNC Symbol;Acc:15899]	protein_coding	240.751	0.229494	0.165887	0.0715117	0.213456
ENSG00000184840	5	177019159	177023125	TMED9	transmembrane emp24 protein transport domain containing 9 [Source:HGNC Symbol;Acc:24878]	protein_coding	3852.35	0.229383	0.0431983	6.169e-08	9.64958e-07
ENSG00000180867	1	146649692	146651206	PDIA3P1	protein disulfide isomerase family A, member 3 pseudogene 1 [Source:HGNC Symbol;Acc:4607]	pseudogene	57.7946	0.229235	0.232063	0.105249	0.279868
ENSG00000135164	7	86781677	86825653	DMTF1	cyclin D binding myb-like transcription factor 1 [Source:HGNC Symbol;Acc:14603]	protein_coding	1323.06	0.229169	0.0989459	0.0106687	0.0483921
ENSG00000170185	4	144106070	144144983	USP38	ubiquitin specific peptidase 38 [Source:HGNC Symbol;Acc:20067]	protein_coding	1157.72	0.229165	0.0714292	0.000722638	0.00510705
ENSG00000143390	1	151313116	151319833	RFX5	regulatory factor X, 5 (influences HLA class II expression) [Source:HGNC Symbol;Acc:9986]	protein_coding	4727.75	0.228947	0.0410207	1.36153e-08	2.36334e-07
ENSG00000230230	HSCHR6_MHC_COX	30142137	30171100	TRIM26	tripartite motif containing 26 [Source:HGNC Symbol;Acc:12962]	protein_coding	1164.19	0.228921	0.078143	0.00183803	0.0112973
ENSG00000159459	15	43235095	43398311	UBR1	ubiquitin protein ligase E3 component n-recognin 1 [Source:HGNC Symbol;Acc:16808]	protein_coding	1085.81	0.22865	0.0954972	0.00874861	0.0411422
ENSG00000111859	6	11183531	11382581	NEDD9	neural precursor cell expressed, developmentally down-regulated 9 [Source:HGNC Symbol;Acc:7733]	protein_coding	369.407	0.228649	0.148807	0.056561	0.179676
ENSG00000148572	10	64893050	64914783	NRBF2	nuclear receptor binding factor 2 [Source:HGNC Symbol;Acc:19692]	protein_coding	740.601	0.228	0.0845938	0.0046187	0.0244839
ENSG00000142892	1	77554675	77685115	PIGK	phosphatidylinositol glycan anchor biosynthesis, class K [Source:HGNC Symbol;Acc:8965]	protein_coding	527.382	0.22785	0.156487	0.0652734	0.199388
ENSG00000159140	21	34914924	34949812	SON	SON DNA binding protein [Source:HGNC Symbol;Acc:11183]	protein_coding	9060.77	0.227842	0.124677	0.0330339	0.118343
ENSG00000121594	3	119243140	119278449	CD80	CD80 molecule [Source:HGNC Symbol;Acc:1700]	protein_coding	2767.75	0.22776	0.0554637	2.27089e-05	0.000232368
ENSG00000078967	7	43966037	43995735	UBE2D4	ubiquitin-conjugating enzyme E2D 4 (putative) [Source:HGNC Symbol;Acc:21647]	protein_coding	208.16	0.227723	0.16767	0.0751344	0.221455
ENSG00000105369	19	42381190	42385439	CD79A	CD79a molecule, immunoglobulin-associated alpha [Source:HGNC Symbol;Acc:1698]	protein_coding	9087.22	0.227556	0.034686	3.15874e-11	7.46576e-10
ENSG00000055332	2	37326353	37384208	EIF2AK2	eukaryotic translation initiation factor 2-alpha kinase 2 [Source:HGNC Symbol;Acc:9437]	protein_coding	1694.96	0.227448	0.0962857	0.00968721	0.0447368
ENSG00000198743	21	35445870	35478559	SLC5A3	solute carrier family 5 (sodium/myo-inositol cotransporter), member 3 [Source:HGNC Symbol;Acc:11038]	protein_coding	1961.55	0.227326	0.346825	0.0645681	0.198102
ENSG00000078808	1	1152288	1167411	SDF4	stromal cell derived factor 4 [Source:HGNC Symbol;Acc:24188]	protein_coding	2981.26	0.22731	0.0494779	2.62742e-06	3.19283e-05
ENSG00000167196	15	76196200	76227609	FBXO22	F-box protein 22 [Source:HGNC Symbol;Acc:13593]	protein_coding	997.612	0.226561	0.100746	0.0125672	0.055237
ENSG00000129315	12	49082247	49110681	CCNT1	cyclin T1 [Source:HGNC Symbol;Acc:1599]	protein_coding	1340.4	0.226533	0.0819998	0.00310468	0.017545
ENSG00000101844	X	107334898	107397901	ATG4A	autophagy related 4A, cysteine peptidase [Source:HGNC Symbol;Acc:16489]	protein_coding	463.556	0.226326	0.108275	0.0187976	0.0762251
ENSG00000100219	22	29190543	29196585	XBP1	X-box binding protein 1 [Source:HGNC Symbol;Acc:12801]	protein_coding	4832.83	0.226299	0.0434669	1.11347e-07	1.67881e-06
ENSG00000215421	18	72265106	72777627	ZNF407	zinc finger protein 407 [Source:HGNC Symbol;Acc:19904]	protein_coding	288.487	0.226212	0.121164	0.0308851	0.112358
ENSG00000188888	17	36481413	36499730	GPR179	G protein-coupled receptor 179 [Source:HGNC Symbol;Acc:31371]	protein_coding	18.4077	0.226179	0.412673	0.00907422	0.0424141
ENSG00000163684	3	58291974	58310422	RPP14	ribonuclease P/MRP 14kDa subunit [Source:HGNC Symbol;Acc:30327]	protein_coding	539.888	0.226144	0.100779	0.0130016	0.056748
ENSG00000104936	19	46272975	46285810	DMPK	dystrophia myotonica-protein kinase [Source:HGNC Symbol;Acc:2933]	protein_coding	544.26	0.22588	0.125762	0.0357502	0.126238
ENSG00000181004	4	123653857	123666098	BBS12	Bardet-Biedl syndrome 12 [Source:HGNC Symbol;Acc:26648]	protein_coding	57.0892	0.225802	0.248965	0.109245	0.286854
ENSG00000163704	3	9987226	9994078	PRRT3	proline-rich transmembrane protein 3 [Source:HGNC Symbol;Acc:26591]	protein_coding	672.168	0.225726	0.0958114	0.00974736	0.0449731
ENSG00000156110	10	75910960	76469061	ADK	adenosine kinase [Source:HGNC Symbol;Acc:257]	protein_coding	1024.76	0.225591	0.0744865	0.00150882	0.00952964
ENSG00000139323	12	89813495	89919801	POC1B	POC1 centriolar protein B [Source:HGNC Symbol;Acc:30836]	protein_coding	584.509	0.224834	0.0987354	0.0120253	0.0533726
ENSG00000117528	1	94883933	94984222	ABCD3	ATP-binding cassette, sub-family D (ALD), member 3 [Source:HGNC Symbol;Acc:67]	protein_coding	771.884	0.224693	0.113246	0.024133	0.0926137
ENSG00000181555	3	47057919	47205457	SETD2	SET domain containing 2 [Source:HGNC Symbol;Acc:18420]	protein_coding	2390.47	0.224646	0.0619204	0.000161252	0.00134963
ENSG00000118454	1	70726271	70820417	ANKRD13C	ankyrin repeat domain 13C [Source:HGNC Symbol;Acc:25374]	protein_coding	586.042	0.224586	0.0973061	0.0112489	0.0505814
ENSG00000180834	3	183533664	183543382	MAP6D1	MAP6 domain containing 1 [Source:HGNC Symbol;Acc:25753]	protein_coding	12.8616	0.223858	0.408467	0.00884806	0.0415248
ENSG00000197429	1	46159996	46216322	IPP	intracisternal A particle-promoted polypeptide [Source:HGNC Symbol;Acc:6108]	protein_coding	282.69	0.223723	0.170254	0.0818821	0.235075
ENSG00000005156	17	33307513	33332083	LIG3	ligase III, DNA, ATP-dependent [Source:HGNC Symbol;Acc:6600]	protein_coding	700.29	0.223476	0.187421	0.0951726	0.261222
ENSG00000113966	3	97483365	97519953	ARL6	ADP-ribosylation factor-like 6 [Source:HGNC Symbol;Acc:13210]	protein_coding	59.954	0.22343	0.235213	0.112303	0.29237
ENSG00000160072	1	1407143	1433228	ATAD3B	ATPase family, AAA domain containing 3B [Source:HGNC Symbol;Acc:24007]	protein_coding	678.378	0.223429	0.151816	0.0656218	0.200331
ENSG00000072062	19	14202500	14228896	PRKACA	protein kinase, cAMP-dependent, catalytic, alpha [Source:HGNC Symbol;Acc:9380]	protein_coding	1809.6	0.223248	0.0746716	0.00155298	0.00976344
ENSG00000154511	1	93307724	93427057	FAM69A	family with sequence similarity 69, member A [Source:HGNC Symbol;Acc:32213]	protein_coding	429.59	0.223095	0.106814	0.0191822	0.0774295
ENSG00000078140	4	39699664	39784412	UBE2K	ubiquitin-conjugating enzyme E2K [Source:HGNC Symbol;Acc:4914]	protein_coding	2066.47	0.223055	0.0562296	4.32636e-05	0.000417956
ENSG00000136153	13	76194570	76434004	LMO7	LIM domain 7 [Source:HGNC Symbol;Acc:6646]	protein_coding	846.369	0.222792	0.119602	0.031614	0.114318
ENSG00000101888	X	108779010	108787919	NXT2	nuclear transport factor 2-like export factor 2 [Source:HGNC Symbol;Acc:18151]	protein_coding	624.761	0.222757	0.0949391	0.0100524	0.0460974
ENSG00000173692	2	231921578	232037541	PSMD1	proteasome (prosome, macropain) 26S subunit, non-ATPase, 1 [Source:HGNC Symbol;Acc:9554]	protein_coding	2136.53	0.222721	0.0678016	0.000577602	0.00419851
ENSG00000102078	X	129473874	129507335	SLC25A14	solute carrier family 25 (mitochondrial carrier, brain), member 14 [Source:HGNC Symbol;Acc:10984]	protein_coding	126.958	0.2226	0.189336	0.0973453	0.265528
ENSG00000198961	5	108670410	108745695	PJA2	praja ring finger 2, E3 ubiquitin protein ligase [Source:HGNC Symbol;Acc:17481]	protein_coding	4592.47	0.222452	0.0467132	1.11891e-06	1.45121e-05
ENSG00000167333	11	4619902	4629489	TRIM68	tripartite motif containing 68 [Source:HGNC Symbol;Acc:21161]	protein_coding	359.927	0.22244	0.114509	0.026779	0.100535
ENSG00000087338	2	70056774	70108528	GMCL1	germ cell-less, spermatogenesis associated 1 [Source:HGNC Symbol;Acc:23843]	protein_coding	767.475	0.22229	0.123704	0.0362813	0.127724
ENSG00000165934	14	92588281	92630755	CPSF2	cleavage and polyadenylation specific factor 2, 100kDa [Source:HGNC Symbol;Acc:2325]	protein_coding	1638.02	0.222247	0.132141	0.0463199	0.153985
ENSG00000162076	16	2933187	2949383	FLYWCH2	FLYWCH family member 2 [Source:HGNC Symbol;Acc:25178]	protein_coding	233.789	0.222187	0.1304	0.0437356	0.147199
ENSG00000076641	8	81880045	82024303	PAG1	phosphoprotein associated with glycosphingolipid microdomains 1 [Source:HGNC Symbol;Acc:30043]	protein_coding	578.916	0.222059	0.141973	0.0564019	0.179322
ENSG00000164331	5	72848160	72861511	ANKRA2	ankyrin repeat, family A (RFXANK-like), 2 [Source:HGNC Symbol;Acc:13208]	protein_coding	484.096	0.222035	0.104558	0.0188044	0.0762267
ENSG00000164073	4	128838960	128887150	MFSD8	major facilitator superfamily domain containing 8 [Source:HGNC Symbol;Acc:28486]	protein_coding	282.718	0.221942	0.126148	0.0393701	0.135893
ENSG00000198155	4	206399	249774	ZNF876P	zinc finger protein 876, pseudogene [Source:HGNC Symbol;Acc:32472]	pseudogene	37.0306	0.221882	0.291246	0.0997553	0.269795
ENSG00000186660	11	58346584	58388515	ZFP91	ZFP91 zinc finger protein [Source:HGNC Symbol;Acc:14983]	protein_coding	2776.49	0.221825	0.0484889	2.72739e-06	3.3063e-05
ENSG00000146007	5	140078265	140086248	ZMAT2	zinc finger, matrin-type 2 [Source:HGNC Symbol;Acc:26433]	protein_coding	1448.54	0.221792	0.0860642	0.00560993	0.0285956
ENSG00000076604	17	27071002	27077974	TRAF4	TNF receptor-associated factor 4 [Source:HGNC Symbol;Acc:12034]	protein_coding	2603.26	0.221653	0.0652613	0.000397807	0.00300645
ENSG00000157593	6	44221833	44225291	SLC35B2	solute carrier family 35 (adenosine 3'-phospho 5'-phosphosulfate transporter), member B2 [Source:HGNC Symbol;Acc:16872]	protein_coding	1096.78	0.221628	0.0755536	0.00188176	0.0115314
ENSG00000138381	2	190526111	190535557	ASNSD1	asparagine synthetase domain containing 1 [Source:HGNC Symbol;Acc:24910]	protein_coding	981.098	0.22147	0.0769266	0.00224012	0.0133572
ENSG00000101152	20	62526518	62567384	DNAJC5	DnaJ (Hsp40) homolog, subfamily C, member 5 [Source:HGNC Symbol;Acc:16235]	protein_coding	1760.3	0.221443	0.0735313	0.00147555	0.009347
ENSG00000166780	16	15528152	15718885	C16orf45	chromosome 16 open reading frame 45 [Source:HGNC Symbol;Acc:19213]	protein_coding	11.5191	0.22143	0.421257	0.00245754	0.0144586
ENSG00000127995	7	94138531	94186331	CASD1	CAS1 domain containing 1 [Source:HGNC Symbol;Acc:16014]	protein_coding	548.925	0.22127	0.106216	0.0194915	0.0783986
ENSG00000152683	2	32390933	32449448	SLC30A6	solute carrier family 30 (zinc transporter), member 6 [Source:HGNC Symbol;Acc:19305]	protein_coding	785.747	0.221256	0.0741289	0.001602	0.010038
ENSG00000145916	5	177557997	177577566	RMND5B	required for meiotic nuclear division 5 homolog B (S. cerevisiae) [Source:HGNC Symbol;Acc:26181]	protein_coding	721.051	0.221247	0.0827028	0.00417547	0.022483
ENSG00000189120	17	45922279	45933240	SP6	Sp6 transcription factor [Source:HGNC Symbol;Acc:14530]	protein_coding	26.0507	0.221001	0.295789	0.0953128	0.261497
ENSG00000103264	16	87360593	87425748	FBXO31	F-box protein 31 [Source:HGNC Symbol;Acc:16510]	protein_coding	743.772	0.220823	0.143826	0.0596898	0.18728
ENSG00000186814	18	32831032	32870196	ZSCAN30	zinc finger and SCAN domain containing 30 [Source:HGNC Symbol;Acc:33517]	protein_coding	353.585	0.220657	0.149762	0.0662464	0.201615
ENSG00000072501	X	53401070	53449677	SMC1A	structural maintenance of chromosomes 1A [Source:HGNC Symbol;Acc:11111]	protein_coding	5834.48	0.220647	0.0678671	0.000653654	0.00467447
ENSG00000158292	1	6307406	6321035	GPR153	G protein-coupled receptor 153 [Source:HGNC Symbol;Acc:23618]	protein_coding	285.527	0.220602	0.124785	0.0389	0.134679
ENSG00000152291	2	85545147	85555548	TGOLN2	trans-golgi network protein 2 [Source:HGNC Symbol;Acc:15450]	protein_coding	5130.99	0.220556	0.0349352	1.63358e-10	3.55368e-09
ENSG00000112304	6	24667263	24705293	ACOT13	acyl-CoA thioesterase 13 [Source:HGNC Symbol;Acc:20999]	protein_coding	465.617	0.220497	0.0991327	0.0137155	0.059221
ENSG00000037042	17	40811323	40819024	TUBG2	tubulin, gamma 2 [Source:HGNC Symbol;Acc:12419]	protein_coding	416.124	0.220462	0.106091	0.0196558	0.0788331
ENSG00000102100	X	48760459	48769235	SLC35A2	solute carrier family 35 (UDP-galactose transporter), member A2 [Source:HGNC Symbol;Acc:11022]	protein_coding	460.945	0.220216	0.111559	0.025354	0.0962914
ENSG00000176593	19	58513429	58522600		HCG1811579; Uncharacterized protein [Source:UniProtKB/TrEMBL;Acc:G5E958]	protein_coding	55.0851	0.220127	0.241023	0.116796	0.300219
ENSG00000101911	X	12809474	12842341	PRPS2	phosphoribosyl pyrophosphate synthetase 2 [Source:HGNC Symbol;Acc:9465]	protein_coding	1978	0.220095	0.0800278	0.00333192	0.0185984
ENSG00000084234	11	129939732	130014699	APLP2	amyloid beta (A4) precursor-like protein 2 [Source:HGNC Symbol;Acc:598]	protein_coding	989.636	0.220066	0.0817525	0.00397826	0.0216045
ENSG00000184640	17	75276651	75496678	2023-09-09	septin 9 [Source:HGNC Symbol;Acc:7323]	protein_coding	17500.3	0.219991	0.0224123	5.07269e-23	2.56743e-21
ENSG00000115760	2	32582096	32843966	BIRC6	baculoviral IAP repeat containing 6 [Source:HGNC Symbol;Acc:13516]	protein_coding	3157.04	0.219152	0.118601	0.0336184	0.120065
ENSG00000106948	9	117096436	117156685	AKNA	AT-hook transcription factor [Source:HGNC Symbol;Acc:24108]	protein_coding	5575.68	0.21915	0.0364061	1.04102e-09	2.06992e-08
ENSG00000203993	9	140509784	140513358	C9orf37	chromosome 9 open reading frame 37 [Source:HGNC Symbol;Acc:23395]	protein_coding	284.212	0.219031	0.114487	0.0291389	0.107252
ENSG00000143801	1	227057885	227083806	PSEN2	presenilin 2 (Alzheimer disease 4) [Source:HGNC Symbol;Acc:9509]	protein_coding	253.66	0.218482	0.180639	0.0971881	0.265431
ENSG00000142188	21	34804792	34852318	TMEM50B	transmembrane protein 50B [Source:HGNC Symbol;Acc:1280]	protein_coding	498.773	0.218357	0.159671	0.0791971	0.229754
ENSG00000175595	16	14014014	14046202	ERCC4	excision repair cross-complementing rodent repair deficiency, complementation group 4 [Source:HGNC Symbol;Acc:3436]	protein_coding	397.455	0.218313	0.22528	0.115086	0.297035
ENSG00000257108	16	616996	619495	NHLRC4	NHL repeat containing 4 [Source:HGNC Symbol;Acc:26700]	protein_coding	34.0547	0.218104	0.273003	0.110505	0.289141
ENSG00000099849	11	560404	564021	RASSF7	Ras association (RalGDS/AF-6) domain family (N-terminal) member 7 [Source:HGNC Symbol;Acc:1166]	protein_coding	191.688	0.218062	0.164128	0.0838001	0.238622
ENSG00000239665	10	13652047	13710299		Uncharacterized protein [Source:UniProtKB/TrEMBL;Acc:M0QXX3]	protein_coding	77.8492	0.217862	0.275946	0.107715	0.2844
ENSG00000163950	4	1694527	1714282	SLBP	stem-loop binding protein [Source:HGNC Symbol;Acc:10904]	protein_coding	1650.24	0.21783	0.067999	0.000785194	0.00545427
ENSG00000188033	19	12688775	12750912	ZNF490	zinc finger protein 490 [Source:HGNC Symbol;Acc:23705]	protein_coding	189.509	0.217811	0.180891	0.0987028	0.267768
ENSG00000234745	6	31321649	31324965	HLA-B	major histocompatibility complex, class I, B [Source:HGNC Symbol;Acc:4932]	protein_coding	5703.39	0.21754	0.0478814	3.30105e-06	3.94761e-05
ENSG00000143363	1	150980896	151008189	PRUNE	prune exopolyphosphatase [Source:HGNC Symbol;Acc:13420]	protein_coding	438.931	0.217529	0.108967	0.0244805	0.0937345
ENSG00000135750	1	233749750	233808258	KCNK1	potassium channel, subfamily K, member 1 [Source:HGNC Symbol;Acc:6272]	protein_coding	944.581	0.217525	0.0760958	0.00243248	0.0143392
ENSG00000156232	15	83478380	83503611	WHAMM	WAS protein homolog associated with actin, golgi membranes and microtubules [Source:HGNC Symbol;Acc:30493]	protein_coding	460.803	0.217506	0.122081	0.0386013	0.133915
ENSG00000129657	17	75082798	75213179	SEC14L1	SEC14-like 1 (S. cerevisiae) [Source:HGNC Symbol;Acc:10698]	protein_coding	5561.07	0.217056	0.0412466	9.57919e-08	1.45596e-06
ENSG00000138801	4	108511433	108641608	PAPSS1	3'-phosphoadenosine 5'-phosphosulfate synthase 1 [Source:HGNC Symbol;Acc:8603]	protein_coding	1121.59	0.217038	0.0870266	0.00708449	0.0346886
ENSG00000125970	20	32581452	32696114	RALY	RALY heterogeneous nuclear ribonucleoprotein [Source:HGNC Symbol;Acc:15921]	protein_coding	4434.33	0.216897	0.0603095	0.000217574	0.00175648
ENSG00000105778	7	32535038	33078516	AVL9	AVL9 homolog (S. cerevisiase) [Source:HGNC Symbol;Acc:28994]	protein_coding	1229.14	0.216833	0.143818	0.0742527	0.219545
ENSG00000115657	2	220074490	220083712	ABCB6	ATP-binding cassette, sub-family B (MDR/TAP), member 6 [Source:HGNC Symbol;Acc:47]	protein_coding	275.545	0.216813	0.166232	0.0873494	0.245519
ENSG00000260181	HG79_PATCH	136236984	136251634	SURF4	surfeit 4 [Source:HGNC Symbol;Acc:11476]	protein_coding	3979.7	0.216745	0.0392152	1.96544e-08	3.34214e-07
ENSG00000131480	17	40996617	41002724	AOC2	amine oxidase, copper containing 2 (retina-specific) [Source:HGNC Symbol;Acc:549]	protein_coding	48.3954	0.216719	0.264518	0.11479	0.296634
ENSG00000134262	1	114437370	114447823	AP4B1	adaptor-related protein complex 4, beta 1 subunit [Source:HGNC Symbol;Acc:572]	protein_coding	703.81	0.216663	0.0968288	0.0138228	0.0595678
ENSG00000076321	1	173684080	173755840	KLHL20	kelch-like family member 20 [Source:HGNC Symbol;Acc:25056]	protein_coding	353.229	0.216446	0.125379	0.0433962	0.146361
ENSG00000004468	4	15779898	15854853	CD38	CD38 molecule [Source:HGNC Symbol;Acc:1667]	protein_coding	55.5097	0.216437	0.357648	0.0410898	0.140186
ENSG00000241394	HSCHR6_MHC_DBB	32894331	32898843	HLA-DMA	major histocompatibility complex, class II, DM alpha [Source:HGNC Symbol;Acc:4934]	protein_coding	44.2608	0.216406	0.273233	0.111584	0.291047
ENSG00000133961	14	73741815	73930348	NUMB	numb homolog (Drosophila) [Source:HGNC Symbol;Acc:8060]	protein_coding	1507.7	0.216282	0.0678267	0.000832695	0.00575289
ENSG00000087152	17	42269173	42277481	ATXN7L3	ataxin 7-like 3 [Source:HGNC Symbol;Acc:25416]	protein_coding	1628.07	0.216278	0.0572969	9.46058e-05	0.000841488
ENSG00000172766	13	41885341	41951166	NAA16	N(alpha)-acetyltransferase 16, NatA auxiliary subunit [Source:HGNC Symbol;Acc:26164]	protein_coding	399.275	0.216251	0.15678	0.0789213	0.22933
ENSG00000237296	16	22448329	22503541	SMG1P1	SMG1 pseudogene 1 [Source:HGNC Symbol;Acc:44186]	pseudogene	363.923	0.216212	0.197198	0.111019	0.290131
ENSG00000099331	19	17186591	17325346	MYO9B	myosin IXB [Source:HGNC Symbol;Acc:7609]	protein_coding	8255.59	0.216165	0.0532028	2.86556e-05	0.000285833
ENSG00000139579	12	56615799	56623638	NABP2	nucleic acid binding protein 2 [Source:HGNC Symbol;Acc:28412]	protein_coding	947.068	0.216144	0.0753144	0.00228721	0.0136002
ENSG00000181045	17	78193498	78227299	SLC26A11	solute carrier family 26 (anion exchanger), member 11 [Source:HGNC Symbol;Acc:14471]	protein_coding	250.675	0.215964	0.189981	0.10687	0.282793
ENSG00000231314	HSCHR6_MHC_APD	31559653	31561620	LTB	lymphotoxin beta (TNF superfamily, member 3) [Source:HGNC Symbol;Acc:6711]	protein_coding	36.8704	0.215895	0.265338	0.115045	0.296998
ENSG00000154310	3	170779128	171178197	TNIK	TRAF2 and NCK interacting kinase [Source:HGNC Symbol;Acc:30765]	protein_coding	6206.59	0.215747	0.0437889	4.85241e-07	6.67351e-06
ENSG00000189042	19	37178514	37218603	ZNF567	zinc finger protein 567 [Source:HGNC Symbol;Acc:28696]	protein_coding	196.638	0.215636	0.188688	0.106617	0.282409
ENSG00000206530	3	113005777	113160457	WDR52	WD repeat domain 52 [Source:HGNC Symbol;Acc:25631]	protein_coding	55.5004	0.215318	0.305291	0.0909866	0.252438
ENSG00000115568	2	219502639	219524378	ZNF142	zinc finger protein 142 [Source:HGNC Symbol;Acc:12927]	protein_coding	818.298	0.215093	0.0941665	0.0122899	0.0543358
ENSG00000128731	15	28356186	28567298	HERC2	HECT and RLD domain containing E3 ubiquitin protein ligase 2 [Source:HGNC Symbol;Acc:4868]	protein_coding	1608.46	0.215062	0.194813	0.111172	0.29047
ENSG00000028839	6	134273308	134311570	TBPL1	TBP-like 1 [Source:HGNC Symbol;Acc:11589]	protein_coding	382.466	0.215046	0.114148	0.0318188	0.114866
ENSG00000114738	3	50648951	50686720	MAPKAPK3	mitogen-activated protein kinase-activated protein kinase 3 [Source:HGNC Symbol;Acc:6888]	protein_coding	1276.31	0.214993	0.0647052	0.000525015	0.00386107
ENSG00000147724	8	139142266	139509065	FAM135B	family with sequence similarity 135, member B [Source:HGNC Symbol;Acc:28029]	protein_coding	34.7992	0.214973	0.360842	0.0361149	0.127235
ENSG00000138785	4	106603784	106817143	INTS12	integrator complex subunit 12 [Source:HGNC Symbol;Acc:25067]	protein_coding	635.166	0.214769	0.0860148	0.00712656	0.0348492
ENSG00000135956	2	96914254	96931732	TMEM127	transmembrane protein 127 [Source:HGNC Symbol;Acc:26038]	protein_coding	1160.34	0.214693	0.074026	0.00216327	0.0129699
ENSG00000013275	19	40476912	40487348	PSMC4	proteasome (prosome, macropain) 26S subunit, ATPase, 4 [Source:HGNC Symbol;Acc:9551]	protein_coding	1792.67	0.214585	0.0606578	0.000239387	0.00190799
ENSG00000151657	10	7792925	7829990	KIN	KIN, antigenic determinant of recA protein homolog (mouse) [Source:HGNC Symbol;Acc:6327]	protein_coding	292.982	0.214311	0.122619	0.042196	0.143245
ENSG00000165501	14	50065415	50081390	LRR1	leucine rich repeat protein 1 [Source:HGNC Symbol;Acc:19742]	protein_coding	430.046	0.214224	0.107644	0.0253056	0.0961563
ENSG00000105402	19	47990894	48018497	NAPA	N-ethylmaleimide-sensitive factor attachment protein, alpha [Source:HGNC Symbol;Acc:7641]	protein_coding	2051.25	0.213931	0.0609146	0.000252015	0.00199594
ENSG00000136286	7	45002261	45018697	MYO1G	myosin IG [Source:HGNC Symbol;Acc:13880]	protein_coding	14254.6	0.213875	0.0307673	2.27126e-12	5.89665e-11
ENSG00000124602	6	40994772	41006928	UNC5CL	unc-5 homolog C (C. elegans)-like [Source:HGNC Symbol;Acc:21203]	protein_coding	69.0797	0.21376	0.238622	0.122897	0.31012
ENSG00000117226	1	89472349	89488577	GBP3	guanylate binding protein 3 [Source:HGNC Symbol;Acc:4184]	protein_coding	72.7122	0.213509	0.30168	0.0926031	0.255925
ENSG00000175764	9	124584207	124855885	TTLL11	tubulin tyrosine ligase-like family, member 11 [Source:HGNC Symbol;Acc:18113]	protein_coding	70.5523	0.213477	0.214906	0.121461	0.307582
ENSG00000081014	15	51200869	51298097	AP4E1	adaptor-related protein complex 4, epsilon 1 subunit [Source:HGNC Symbol;Acc:573]	protein_coding	449.631	0.213293	0.136746	0.0602113	0.188577
ENSG00000118620	19	21203426	21242856	ZNF430	zinc finger protein 430 [Source:HGNC Symbol;Acc:20808]	protein_coding	472.019	0.213145	0.16663	0.0926965	0.255925
ENSG00000143494	1	213123862	213165379	VASH2	vasohibin 2 [Source:HGNC Symbol;Acc:25723]	protein_coding	2572.72	0.213142	0.0562432	7.04451e-05	0.000647664
ENSG00000142459	19	7895119	7929862	EVI5L	ecotropic viral integration site 5-like [Source:HGNC Symbol;Acc:30464]	protein_coding	643.654	0.213131	0.126209	0.0473582	0.15615
ENSG00000168781	15	43825660	43882430	PPIP5K1	diphosphoinositol pentakisphosphate kinase 1 [Source:HGNC Symbol;Acc:29023]	protein_coding	862.751	0.213115	0.143747	0.0676538	0.204911
ENSG00000223532	HSCHR6_MHC_COX	31312134	31315506	HLA-B	major histocompatibility complex, class I, B [Source:HGNC Symbol;Acc:4932]	protein_coding	49543.6	0.212933	0.0278072	1.17623e-14	3.73019e-13
ENSG00000136240	7	6485584	6523873	KDELR2	KDEL (Lys-Asp-Glu-Leu) endoplasmic reticulum protein retention receptor 2 [Source:HGNC Symbol;Acc:6305]	protein_coding	2175.51	0.212868	0.0762463	0.00304893	0.0172884
ENSG00000090020	1	27425306	27493472	SLC9A1	solute carrier family 9, subfamily A (NHE1, cation proton antiporter 1), member 1 [Source:HGNC Symbol;Acc:11071]	protein_coding	546.345	0.212766	0.139322	0.0638251	0.196693
ENSG00000178996	5	53813589	53842415	SNX18	sorting nexin 18 [Source:HGNC Symbol;Acc:19245]	protein_coding	99.7151	0.212763	0.24033	0.124399	0.312442
ENSG00000074842	19	4641386	4670382	C19orf10	chromosome 19 open reading frame 10 [Source:HGNC Symbol;Acc:16948]	protein_coding	1756.15	0.212641	0.0579301	0.000157751	0.00132698
ENSG00000163900	3	185194284	185216845	TMEM41A	transmembrane protein 41A [Source:HGNC Symbol;Acc:30544]	protein_coding	821.087	0.212476	0.0804834	0.00479768	0.0252164
ENSG00000111877	6	119134605	119256327	MCM9	minichromosome maintenance complex component 9 [Source:HGNC Symbol;Acc:21484]	protein_coding	371.694	0.212408	0.111046	0.0303002	0.110713
ENSG00000100906	14	35870717	35873955	NFKBIA	nuclear factor of kappa light polypeptide gene enhancer in B-cells inhibitor, alpha [Source:HGNC Symbol;Acc:7797]	protein_coding	5320.07	0.212376	0.0396042	4.9277e-08	7.82188e-07
ENSG00000124541	6	42989383	43001894	RRP36	ribosomal RNA processing 36 homolog (S. cerevisiae) [Source:HGNC Symbol;Acc:21374]	protein_coding	707.179	0.212295	0.0977478	0.0167553	0.0693845
ENSG00000198730	11	10772534	10801290	CTR9	CTR9, Paf1/RNA polymerase II complex component [Source:HGNC Symbol;Acc:16850]	protein_coding	1645.11	0.212284	0.0554891	7.93578e-05	0.000719485
ENSG00000167130	9	131843379	131852717	DOLPP1	dolichyldiphosphatase 1 [Source:HGNC Symbol;Acc:29565]	protein_coding	211.587	0.212268	0.142129	0.0665191	0.202207
ENSG00000135655	12	62654119	62811211	USP15	ubiquitin specific peptidase 15 [Source:HGNC Symbol;Acc:12613]	protein_coding	1337.79	0.212144	0.0811586	0.00514108	0.0267592
ENSG00000115446	2	99225042	99234978	UNC50	unc-50 homolog (C. elegans) [Source:HGNC Symbol;Acc:16046]	protein_coding	427.2	0.211871	0.119496	0.0406929	0.139131
ENSG00000172014	9	69381812	69425560	ANKRD20A4	ankyrin repeat domain 20 family, member A4 [Source:HGNC Symbol;Acc:31982]	protein_coding	22.4936	0.211757	0.319412	0.0774528	0.22638
ENSG00000084652	1	32645287	32663886	TXLNA	taxilin alpha [Source:HGNC Symbol;Acc:30685]	protein_coding	3531.57	0.211685	0.0385603	2.48059e-08	4.14314e-07
ENSG00000197037	7	99214569	99230030	ZSCAN25	zinc finger and SCAN domain containing 25 [Source:HGNC Symbol;Acc:21961]	protein_coding	271.243	0.211633	0.164348	0.0926759	0.255925
ENSG00000204839	8	144648357	144655141	MROH6	maestro heat-like repeat family member 6 [Source:HGNC Symbol;Acc:27814]	protein_coding	174.322	0.21153	0.239341	0.126802	0.316783
ENSG00000118855	3	158449987	158547508	MFSD1	major facilitator superfamily domain containing 1 [Source:HGNC Symbol;Acc:25874]	protein_coding	594.186	0.211525	0.105144	0.0244992	0.0937498
ENSG00000197150	7	150725510	150744869	ABCB8	ATP-binding cassette, sub-family B (MDR/TAP), member 8 [Source:HGNC Symbol;Acc:49]	protein_coding	543.701	0.211287	0.126351	0.0500046	0.163122
ENSG00000131778	1	146714291	146767443	CHD1L	chromodomain helicase DNA binding protein 1-like [Source:HGNC Symbol;Acc:1916]	protein_coding	47.2956	0.211167	0.288548	0.105602	0.280693
ENSG00000128923	15	59063391	59154099	FAM63B	family with sequence similarity 63, member B [Source:HGNC Symbol;Acc:26954]	protein_coding	394.879	0.210923	0.130169	0.0548752	0.175283
ENSG00000170871	4	6783102	6885897	KIAA0232	KIAA0232 [Source:HGNC Symbol;Acc:28992]	protein_coding	1085.06	0.210818	0.113256	0.035101	0.124267
ENSG00000049769	X	49126306	49157929	PPP1R3F	protein phosphatase 1, regulatory subunit 3F [Source:HGNC Symbol;Acc:14944]	protein_coding	68.4815	0.210776	0.317736	0.0790592	0.229523
ENSG00000148484	10	16632610	16859527	RSU1	Ras suppressor protein 1 [Source:HGNC Symbol;Acc:10464]	protein_coding	1261.85	0.210666	0.0905388	0.0114906	0.051543
ENSG00000143337	1	179851177	179894135	TOR1AIP1	torsin A interacting protein 1 [Source:HGNC Symbol;Acc:29456]	protein_coding	1136.57	0.210367	0.107207	0.0274912	0.102567
ENSG00000086598	12	124069078	124083116	TMED2	transmembrane emp24 domain trafficking protein 2 [Source:HGNC Symbol;Acc:16996]	protein_coding	4333.3	0.210217	0.0474974	5.67789e-06	6.54525e-05
ENSG00000048405	7	126986844	127071978	ZNF800	zinc finger protein 800 [Source:HGNC Symbol;Acc:27267]	protein_coding	788.283	0.210212	0.105917	0.0259824	0.0982067
ENSG00000043591	10	115803806	115806667	ADRB1	adrenoceptor beta 1 [Source:HGNC Symbol;Acc:285]	protein_coding	30.1157	0.210108	0.30854	0.0898097	0.250189
ENSG00000255987	17	33841785	33842205			pseudogene	7.48561	0.209898	0.404243	0.000187226	0.00154297
ENSG00000145907	5	151150606	151192346	G3BP1	GTPase activating protein (SH3 domain) binding protein 1 [Source:HGNC Symbol;Acc:30292]	protein_coding	4665.26	0.209897	0.0635511	0.0006104	0.00439863
ENSG00000113742	5	173315283	173388979	CPEB4	cytoplasmic polyadenylation element binding protein 4 [Source:HGNC Symbol;Acc:21747]	protein_coding	2725.33	0.209792	0.0871581	0.00916951	0.0427797
ENSG00000125844	20	17594323	17662940	RRBP1	ribosome binding protein 1 [Source:HGNC Symbol;Acc:10448]	protein_coding	2245.84	0.209473	0.0585456	0.000158341	0.00132968
ENSG00000168334	3	39224701	39234087	XIRP1	xin actin-binding repeat containing 1 [Source:HGNC Symbol;Acc:14301]	protein_coding	19.4106	0.209435	0.349869	0.0423264	0.143558
ENSG00000182247	3	23244511	23633284	UBE2E2	ubiquitin-conjugating enzyme E2E 2 [Source:HGNC Symbol;Acc:12478]	protein_coding	582.806	0.209364	0.085364	0.00826495	0.0392788
ENSG00000144045	2	74745258	74753463	DQX1	DEAQ box RNA-dependent ATPase 1 [Source:HGNC Symbol;Acc:20410]	protein_coding	67.3259	0.209307	0.272302	0.117348	0.300866
ENSG00000090621	1	40026488	40042462	PABPC4	poly(A) binding protein, cytoplasmic 4 (inducible form) [Source:HGNC Symbol;Acc:8557]	protein_coding	13074.9	0.209227	0.0381864	2.59722e-08	4.32831e-07
ENSG00000167325	11	4115937	4160106	RRM1	ribonucleotide reductase M1 [Source:HGNC Symbol;Acc:10451]	protein_coding	3120.3	0.20921	0.0524683	4.16463e-05	0.000403628
ENSG00000111249	12	111471828	111788358	CUX2	cut-like homeobox 2 [Source:HGNC Symbol;Acc:19347]	protein_coding	252.79	0.209126	0.152833	0.0843741	0.23944
ENSG00000227761	HSCHR6_MHC_DBB	31588979	31602664	BAG6	BCL2-associated athanogene 6 [Source:HGNC Symbol;Acc:13919]	protein_coding	1738.37	0.209105	0.125575	0.0509953	0.165815
ENSG00000197019	19	40927499	40931932	SERTAD1	SERTA domain containing 1 [Source:HGNC Symbol;Acc:17932]	protein_coding	170.111	0.209067	0.168694	0.100392	0.271078
ENSG00000034533	3	130732719	130746493	ASTE1	asteroid homolog 1 (Drosophila) [Source:HGNC Symbol;Acc:25021]	protein_coding	123.152	0.209008	0.191953	0.1181	0.30202
ENSG00000160211	X	153759606	153775787	G6PD	glucose-6-phosphate dehydrogenase [Source:HGNC Symbol;Acc:4057]	protein_coding	1554.73	0.208856	0.0676596	0.00121636	0.00793247
ENSG00000137760	11	107373452	107436472	ALKBH8	alkB, alkylation repair homolog 8 (E. coli) [Source:HGNC Symbol;Acc:25189]	protein_coding	293.866	0.208832	0.124661	0.0499727	0.163089
ENSG00000154889	18	11882621	11909222	MPPE1	metallophosphoesterase 1 [Source:HGNC Symbol;Acc:15988]	protein_coding	379.894	0.208797	0.110408	0.0321688	0.115851
ENSG00000065989	19	10527449	10580305	PDE4A	phosphodiesterase 4A, cAMP-specific [Source:HGNC Symbol;Acc:8780]	protein_coding	561.44	0.208698	0.0925508	0.0134048	0.0582206
ENSG00000101347	20	35518632	35580246	SAMHD1	SAM domain and HD domain 1 [Source:HGNC Symbol;Acc:15925]	protein_coding	896.794	0.20854	0.101425	0.0224394	0.0876809
ENSG00000178607	17	62116502	62208179	ERN1	endoplasmic reticulum to nucleus signaling 1 [Source:HGNC Symbol;Acc:3449]	protein_coding	1161.79	0.208496	0.0948813	0.0159715	0.0667085
ENSG00000112096	6	160090089	160183561	SOD2	superoxide dismutase 2, mitochondrial [Source:HGNC Symbol;Acc:11180]	protein_coding	1060.77	0.208488	0.0755003	0.00334917	0.0186877
ENSG00000181929	12	49396057	49412980	PRKAG1	protein kinase, AMP-activated, gamma 1 non-catalytic subunit [Source:HGNC Symbol;Acc:9385]	protein_coding	1106.94	0.208464	0.0677243	0.00125221	0.00812044
ENSG00000213398	16	67973653	67978034	LCAT	lecithin-cholesterol acyltransferase [Source:HGNC Symbol;Acc:6522]	protein_coding	87.2613	0.208262	0.230773	0.130949	0.324073
ENSG00000132475	17	73772515	73781974	H3F3B	H3 histone, family 3B (H3.3B) [Source:HGNC Symbol;Acc:4765]	protein_coding	6266.88	0.208184	0.0544507	8.05521e-05	0.000728994
ENSG00000006530	7	141250989	141355044	AGK	acylglycerol kinase [Source:HGNC Symbol;Acc:21869]	protein_coding	1506.43	0.20817	0.0635615	0.000648142	0.00463725
ENSG00000109063	17	10531843	10560626	MYH3	myosin, heavy chain 3, skeletal muscle, embryonic [Source:HGNC Symbol;Acc:7573]	protein_coding	34.0588	0.208156	0.319594	0.076343	0.224069
ENSG00000138495	3	119373360	119396301	COX17	COX17 cytochrome c oxidase copper chaperone [Source:HGNC Symbol;Acc:2264]	protein_coding	1422.18	0.208063	0.059648	0.000303127	0.00234273
ENSG00000104964	19	3052908	3063105	AES	amino-terminal enhancer of split [Source:HGNC Symbol;Acc:307]	protein_coding	8269.59	0.207863	0.0363768	7.14744e-09	1.28517e-07
ENSG00000163486	1	206516200	206637783	SRGAP2	SLIT-ROBO Rho GTPase activating protein 2 [Source:HGNC Symbol;Acc:19751]	protein_coding	128.428	0.207808	0.221431	0.130365	0.323108
ENSG00000236759	HSCHR6_MHC_COX	31835086	31853014	EHMT2	euchromatic histone-lysine N-methyltransferase 2 [Source:HGNC Symbol;Acc:14129]	protein_coding	559.128	0.207723	0.188964	0.118311	0.302407
ENSG00000120802	12	98909290	98944157	TMPO	thymopoietin [Source:HGNC Symbol;Acc:11875]	protein_coding	6084.62	0.207715	0.0381196	3.1854e-08	5.20467e-07
ENSG00000113575	5	133530025	133561833	PPP2CA	protein phosphatase 2, catalytic subunit, alpha isozyme [Source:HGNC Symbol;Acc:9299]	protein_coding	4378.17	0.207513	0.0783131	0.00478731	0.0251971
ENSG00000173281	8	8993765	9009084	PPP1R3B	protein phosphatase 1, regulatory subunit 3B [Source:HGNC Symbol;Acc:14942]	protein_coding	229.96	0.207418	0.194922	0.121833	0.308107
ENSG00000023902	1	150121373	150136916	PLEKHO1	pleckstrin homology domain containing, family O member 1 [Source:HGNC Symbol;Acc:24310]	protein_coding	489.719	0.207333	0.142443	0.0755478	0.222282
ENSG00000109189	4	53457138	53525502	USP46	ubiquitin specific peptidase 46 [Source:HGNC Symbol;Acc:20075]	protein_coding	583.405	0.207313	0.0972131	0.0189008	0.0764988
ENSG00000083814	19	58231119	58238992	ZNF671	zinc finger protein 671 [Source:HGNC Symbol;Acc:26279]	protein_coding	360.347	0.207021	0.137389	0.0684163	0.206513
ENSG00000083828	19	58281023	58331307	ZNF586	zinc finger protein 586 [Source:HGNC Symbol;Acc:25949]	protein_coding	382.638	0.207001	0.104977	0.0273706	0.102271
ENSG00000080815	14	73603126	73690399	PSEN1	presenilin 1 [Source:HGNC Symbol;Acc:9508]	protein_coding	1220.81	0.206866	0.0948839	0.0167784	0.0694289
ENSG00000156642	15	73852355	73926475	NPTN	neuroplastin [Source:HGNC Symbol;Acc:17867]	protein_coding	892.608	0.206761	0.0765539	0.0041287	0.0222926
ENSG00000153201	2	109335937	109402267	RANBP2	RAN binding protein 2 [Source:HGNC Symbol;Acc:9848]	protein_coding	5295.61	0.206749	0.0445584	2.18721e-06	2.70157e-05
ENSG00000143622	1	155867599	155881195	RIT1	Ras-like without CAAX 1 [Source:HGNC Symbol;Acc:10023]	protein_coding	372.969	0.206729	0.108945	0.0324308	0.116515
ENSG00000134852	4	56294070	56413305	CLOCK	clock circadian regulator [Source:HGNC Symbol;Acc:2082]	protein_coding	389.16	0.206493	0.181753	0.116945	0.300379
ENSG00000154265	17	67240452	67323385	ABCA5	ATP-binding cassette, sub-family A (ABC1), member 5 [Source:HGNC Symbol;Acc:35]	protein_coding	1155.46	0.206458	0.0814066	0.00672517	0.0331923
ENSG00000176142	3	119148347	119187677	TMEM39A	transmembrane protein 39A [Source:HGNC Symbol;Acc:25600]	protein_coding	887.253	0.206388	0.0955845	0.0178122	0.0727196
ENSG00000189057	11	58874658	58894883	FAM111B	family with sequence similarity 111, member B [Source:HGNC Symbol;Acc:24200]	protein_coding	1156.54	0.20632	0.06531	0.000965373	0.00652495
ENSG00000112062	6	35995488	36079013	MAPK14	mitogen-activated protein kinase 14 [Source:HGNC Symbol;Acc:6876]	protein_coding	1956.71	0.206296	0.075443	0.00374162	0.020512
ENSG00000140488	15	72577068	72612470	CELF6	CUGBP, Elav-like family member 6 [Source:HGNC Symbol;Acc:14059]	protein_coding	24.4116	0.206177	0.303004	0.0939055	0.258627
ENSG00000197461	7	536895	559933	PDGFA	platelet-derived growth factor alpha polypeptide [Source:HGNC Symbol;Acc:8799]	protein_coding	519.63	0.206162	0.116345	0.0421877	0.143245
ENSG00000103512	16	14927538	14990017	NOMO1	NODAL modulator 1 [Source:HGNC Symbol;Acc:30060]	protein_coding	2691.65	0.206112	0.0646816	0.000929443	0.00631684
ENSG00000130311	19	17420327	17434110	DDA1	DET1 and DDB1 associated 1 [Source:HGNC Symbol;Acc:28360]	protein_coding	859.599	0.20575	0.0834789	0.0079396	0.0380453
ENSG00000128595	7	128379346	128411861	CALU	calumenin [Source:HGNC Symbol;Acc:1458]	protein_coding	2420.53	0.205642	0.0587394	0.000288814	0.00225296
ENSG00000174013	3	196295482	196315930	FBXO45	F-box protein 45 [Source:HGNC Symbol;Acc:29148]	protein_coding	733.929	0.205494	0.0907148	0.0137683	0.0594214
ENSG00000260828	16	57637049	57637609	HMGB3P32	high mobility group box 3 pseudogene 32 [Source:HGNC Symbol;Acc:39335]	pseudogene	8.09229	0.205436	0.387195	0.00294008	0.0167597
ENSG00000151276	3	65339200	66024509	MAGI1	membrane associated guanylate kinase, WW and PDZ domain containing 1 [Source:HGNC Symbol;Acc:946]	protein_coding	238.072	0.205396	0.179343	0.115391	0.297574
ENSG00000106211	7	75931861	75933612	HSPB1	heat shock 27kDa protein 1 [Source:HGNC Symbol;Acc:5246]	protein_coding	4555.67	0.20534	0.0452729	4.00072e-06	4.73907e-05
ENSG00000135905	2	225629807	225907162	DOCK10	dedicator of cytokinesis 10 [Source:HGNC Symbol;Acc:23479]	protein_coding	1652.62	0.205331	0.124904	0.0541015	0.173256
ENSG00000198478	6	80341000	80413372	SH3BGRL2	SH3 domain binding glutamic acid-rich protein like 2 [Source:HGNC Symbol;Acc:15567]	protein_coding	23.1936	0.205314	0.312709	0.0833105	0.237858
ENSG00000116525	1	33611003	33647660	TRIM62	tripartite motif containing 62 [Source:HGNC Symbol;Acc:25574]	protein_coding	159.578	0.205264	0.18053	0.116519	0.29966
ENSG00000160013	19	47123725	47128375	PTGIR	prostaglandin I2 (prostacyclin) receptor (IP) [Source:HGNC Symbol;Acc:9602]	protein_coding	503.843	0.205108	0.111424	0.03688	0.129415
ENSG00000104356	8	99129525	99172062	POP1	processing of precursor 1, ribonuclease P/MRP subunit (S. cerevisiae) [Source:HGNC Symbol;Acc:30129]	protein_coding	676.679	0.205069	0.113291	0.0380274	0.132383
ENSG00000167862	17	73008765	73017356	ICT1	immature colon carcinoma transcript 1 [Source:HGNC Symbol;Acc:5359]	protein_coding	309.171	0.204764	0.1168	0.0441735	0.148284
ENSG00000165476	10	65281123	65384883	REEP3	receptor accessory protein 3 [Source:HGNC Symbol;Acc:23711]	protein_coding	562.676	0.204699	0.0930631	0.0161065	0.0671863
ENSG00000185019	20	3088219	3140842	UBOX5	U-box domain containing 5 [Source:HGNC Symbol;Acc:17777]	protein_coding	250.132	0.204687	0.132743	0.0660005	0.201119
ENSG00000108669	17	76670130	76778379	CYTH1	cytohesin 1 [Source:HGNC Symbol;Acc:9501]	protein_coding	9420.79	0.204567	0.0357491	6.2324e-09	1.13392e-07
ENSG00000108021	10	5726801	5805703	FAM208B	family with sequence similarity 208, member B [Source:HGNC Symbol;Acc:23484]	protein_coding	1267.78	0.20456	0.101371	0.0262064	0.0988545
ENSG00000241360	22	38054734	38062941	PDXP	pyridoxal (pyridoxine, vitamin B6) phosphatase [Source:HGNC Symbol;Acc:30259]	protein_coding	594.652	0.204552	0.118562	0.0467077	0.154889
ENSG00000185624	17	79801035	79818570	P4HB	prolyl 4-hydroxylase, beta polypeptide [Source:HGNC Symbol;Acc:8548]	protein_coding	21784.6	0.204454	0.0284915	4.21586e-13	1.1628e-11
ENSG00000090097	3	51991470	52002426	PCBP4	poly(rC) binding protein 4 [Source:HGNC Symbol;Acc:8652]	protein_coding	407.827	0.20434	0.131443	0.064502	0.198019
ENSG00000130706	20	60877149	60883918	ADRM1	adhesion regulating molecule 1 [Source:HGNC Symbol;Acc:15759]	protein_coding	1587.27	0.204328	0.0645001	0.000944759	0.00640867
ENSG00000113838	3	186263862	186288332	TBCCD1	TBCC domain containing 1 [Source:HGNC Symbol;Acc:25546]	protein_coding	404.628	0.204185	0.110751	0.0368947	0.129415
ENSG00000198663	6	36839646	36896740	C6orf89	chromosome 6 open reading frame 89 [Source:HGNC Symbol;Acc:21114]	protein_coding	1369.62	0.204181	0.0614801	0.000556241	0.00407278
ENSG00000166311	11	6411655	6416228	SMPD1	sphingomyelin phosphodiesterase 1, acid lysosomal [Source:HGNC Symbol;Acc:11120]	protein_coding	479	0.204133	0.12108	0.050272	0.163857
ENSG00000179403	1	1370241	1378262	VWA1	von Willebrand factor A domain containing 1 [Source:HGNC Symbol;Acc:30910]	protein_coding	11.7567	0.204053	0.387941	0.00181459	0.0111836
ENSG00000182646	X	52976462	53024651	FAM156A	family with sequence similarity 156, member A [Source:HGNC Symbol;Acc:30114]	protein_coding	61.9435	0.203931	0.296939	0.100264	0.270781
ENSG00000120800	12	101673887	101780394	UTP20	UTP20, small subunit (SSU) processome component, homolog (yeast) [Source:HGNC Symbol;Acc:17897]	protein_coding	798.328	0.203848	0.0870215	0.011383	0.0511079
ENSG00000198799	1	113615831	113674882	LRIG2	leucine-rich repeats and immunoglobulin-like domains 2 [Source:HGNC Symbol;Acc:20889]	protein_coding	379.954	0.203807	0.131209	0.0645091	0.198019
ENSG00000204611	19	52616344	52643175	ZNF616	zinc finger protein 616 [Source:HGNC Symbol;Acc:28062]	protein_coding	228.518	0.203769	0.140792	0.0754696	0.222181
ENSG00000101452	20	37590942	37668366	DHX35	DEAH (Asp-Glu-Ala-His) box polypeptide 35 [Source:HGNC Symbol;Acc:15861]	protein_coding	384.167	0.203716	0.123361	0.0459324	0.152857
ENSG00000111276	12	12867992	12875305	CDKN1B	cyclin-dependent kinase inhibitor 1B (p27, Kip1) [Source:HGNC Symbol;Acc:1785]	protein_coding	2682.16	0.203633	0.0557705	0.00016402	0.00136823
ENSG00000233476	7	22550231	22551618	EEF1A1P6	eukaryotic translation elongation factor 1 alpha 1 pseudogene 6 [Source:HGNC Symbol;Acc:3201]	pseudogene	1313.21	0.203537	0.107415	0.0331626	0.118701
ENSG00000063978	4	2463947	2627047	RNF4	ring finger protein 4 [Source:HGNC Symbol;Acc:10067]	protein_coding	2628.77	0.203494	0.0641203	0.00092954	0.00631684
ENSG00000119408	9	127019885	127115586	NEK6	NIMA-related kinase 6 [Source:HGNC Symbol;Acc:7749]	protein_coding	6588.5	0.203492	0.0395011	1.65867e-07	2.42541e-06
ENSG00000267993	HG1497_PATCH	153569706	153580580	DNASE1L1	deoxyribonuclease I-like 1 [Source:HGNC Symbol;Acc:2957]	protein_coding	240.515	0.203245	0.153222	0.0935732	0.257925
ENSG00000008952	3	169684423	169716161	SEC62	SEC62 homolog (S. cerevisiae) [Source:HGNC Symbol;Acc:11846]	protein_coding	4933.76	0.203228	0.0480212	1.46529e-05	0.000155333
ENSG00000149929	16	30003645	30007757	HIRIP3	HIRA interacting protein 3 [Source:HGNC Symbol;Acc:4917]	protein_coding	626.016	0.203069	0.118283	0.0478901	0.15742
ENSG00000163728	3	180319918	180335616	TTC14	tetratricopeptide repeat domain 14 [Source:HGNC Symbol;Acc:24697]	protein_coding	1632.78	0.203023	0.100435	0.0250054	0.0952298
ENSG00000197024	7	148823508	148880116	ZNF398	zinc finger protein 398 [Source:HGNC Symbol;Acc:18373]	protein_coding	385.569	0.202707	0.139169	0.076992	0.225455
ENSG00000164167	4	147096837	147121152	LSM6	LSM6 homolog, U6 small nuclear RNA associated (S. cerevisiae) [Source:HGNC Symbol;Acc:17017]	protein_coding	576.828	0.202706	0.0931824	0.0174664	0.071619
ENSG00000168026	3	39149152	39180394	TTC21A	tetratricopeptide repeat domain 21A [Source:HGNC Symbol;Acc:30761]	protein_coding	55.3978	0.202665	0.238284	0.136975	0.334147
ENSG00000005379	17	56378592	56406152	BZRAP1	benzodiazepine receptor (peripheral) associated protein 1 [Source:HGNC Symbol;Acc:16831]	protein_coding	245.192	0.202533	0.217855	0.137883	0.335642
ENSG00000129696	8	33330904	33371119	TTI2	TELO2 interacting protein 2 [Source:HGNC Symbol;Acc:26262]	protein_coding	338.269	0.202457	0.124039	0.056429	0.17937
ENSG00000205707	12	25348150	25362579	LYRM5	LYR motif containing 5 [Source:HGNC Symbol;Acc:27052]	protein_coding	241.463	0.202372	0.127672	0.0617129	0.191786
ENSG00000145354	4	103790135	103810399	CISD2	CDGSH iron sulfur domain 2 [Source:HGNC Symbol;Acc:24212]	protein_coding	642.366	0.202355	0.0939655	0.0180872	0.0736622
ENSG00000152583	4	88394487	88452213	SPARCL1	SPARC-like 1 (hevin) [Source:HGNC Symbol;Acc:11220]	protein_coding	47.0483	0.20235	0.354415	0.0313005	0.11354
ENSG00000116455	1	111982512	111991998	WDR77	WD repeat domain 77 [Source:HGNC Symbol;Acc:29652]	protein_coding	606.907	0.202318	0.105231	0.0315304	0.114098
ENSG00000161203	3	183892477	183901879	AP2M1	adaptor-related protein complex 2, mu 1 subunit [Source:HGNC Symbol;Acc:564]	protein_coding	4829.55	0.202298	0.0377165	5.22067e-08	8.2434e-07
ENSG00000138050	2	39963200	40006407	THUMPD2	THUMP domain containing 2 [Source:HGNC Symbol;Acc:14890]	protein_coding	194.767	0.201964	0.183198	0.123816	0.311393
ENSG00000146872	17	60536019	60692842	TLK2	tousled-like kinase 2 [Source:HGNC Symbol;Acc:11842]	protein_coding	1285.62	0.201932	0.0751279	0.00442108	0.0235833
ENSG00000197619	19	52494585	52511483	ZNF615	zinc finger protein 615 [Source:HGNC Symbol;Acc:24740]	protein_coding	147.798	0.201857	0.186761	0.12531	0.313929
ENSG00000148773	10	129894923	129924649	MKI67	marker of proliferation Ki-67 [Source:HGNC Symbol;Acc:7107]	protein_coding	9402.68	0.201835	0.049332	3.21873e-05	0.00031748
ENSG00000105989	7	116916685	116963343	WNT2	wingless-type MMTV integration site family member 2 [Source:HGNC Symbol;Acc:12780]	protein_coding	8.96052	0.2018	0.375421	0.00625652	0.0312487
ENSG00000101187	20	61273797	61317137	SLCO4A1	solute carrier organic anion transporter family, member 4A1 [Source:HGNC Symbol;Acc:10953]	protein_coding	395.23	0.201727	0.0982669	0.0235008	0.0907901
ENSG00000162236	11	62574369	62599560	STX5	syntaxin 5 [Source:HGNC Symbol;Acc:11440]	protein_coding	1308.68	0.201722	0.0610599	0.000596509	0.00431574
ENSG00000105993	7	157128075	157210133	DNAJB6	DnaJ (Hsp40) homolog, subfamily B, member 6 [Source:HGNC Symbol;Acc:14888]	protein_coding	2908.9	0.201619	0.0717108	0.00392966	0.0213947
ENSG00000123983	2	223725652	223809357	ACSL3	acyl-CoA synthetase long-chain family member 3 [Source:HGNC Symbol;Acc:3570]	protein_coding	1302	0.2016	0.0992491	0.0245491	0.093827
ENSG00000100744	14	96829814	96853625	GSKIP	GSK3B interacting protein [Source:HGNC Symbol;Acc:20343]	protein_coding	588.977	0.201484	0.101865	0.0278682	0.103666
ENSG00000151881	5	43444354	43483995	C5orf28	chromosome 5 open reading frame 28 [Source:HGNC Symbol;Acc:26139]	protein_coding	200.784	0.201291	0.184456	0.125783	0.314919
ENSG00000072736	16	68118654	68263162	NFATC3	nuclear factor of activated T-cells, cytoplasmic, calcineurin-dependent 3 [Source:HGNC Symbol;Acc:7777]	protein_coding	1391.85	0.201136	0.0916966	0.0168637	0.0696607
ENSG00000090565	16	475619	573011	RAB11FIP3	RAB11 family interacting protein 3 (class II) [Source:HGNC Symbol;Acc:17224]	protein_coding	871.374	0.200542	0.0989843	0.0239453	0.0920608
ENSG00000006744	17	12895708	12921504	ELAC2	elaC ribonuclease Z 2 [Source:HGNC Symbol;Acc:14198]	protein_coding	2685.4	0.20051	0.054643	0.000154602	0.00130341
ENSG00000172716	17	33677324	33700720	SLFN11	schlafen family member 11 [Source:HGNC Symbol;Acc:26633]	protein_coding	15.6615	0.200501	0.34352	0.0382774	0.133037
ENSG00000166963	15	43803156	43823818	MAP1A	microtubule-associated protein 1A [Source:HGNC Symbol;Acc:6835]	protein_coding	15.2516	0.200492	0.357559	0.0208319	0.0825152
ENSG00000197170	17	65334032	65362743	PSMD12	proteasome (prosome, macropain) 26S subunit, non-ATPase, 12 [Source:HGNC Symbol;Acc:9557]	protein_coding	1330.91	0.200469	0.0816284	0.00856373	0.0404303
ENSG00000122085	2	242011584	242041747	MTERFD2	MTERF domain containing 2 [Source:HGNC Symbol;Acc:28785]	protein_coding	1384.6	0.200336	0.060005	0.000530162	0.00389511
ENSG00000165406	10	45950035	46090354	2023-03-08	membrane-associated ring finger (C3HC4) 8, E3 ubiquitin protein ligase [Source:HGNC Symbol;Acc:23356]	protein_coding	260.589	0.200315	0.138839	0.0796262	0.230536
ENSG00000181222	17	7387685	7417933	POLR2A	polymerase (RNA) II (DNA directed) polypeptide A, 220kDa [Source:HGNC Symbol;Acc:9187]	protein_coding	7409.8	0.200263	0.0396311	2.34393e-07	3.36523e-06
ENSG00000154556	4	186506598	186877806	SORBS2	sorbin and SH3 domain containing 2 [Source:HGNC Symbol;Acc:24098]	protein_coding	171.865	0.200069	0.222487	0.141843	0.341313
ENSG00000104921	19	7753644	7767032	FCER2	Fc fragment of IgE, low affinity II, receptor for (CD23) [Source:HGNC Symbol;Acc:3612]	protein_coding	12827.5	0.199995	0.0319385	2.50124e-10	5.34072e-09
ENSG00000138107	10	104238986	104262482	ACTR1A	ARP1 actin-related protein 1 homolog A, centractin alpha (yeast) [Source:HGNC Symbol;Acc:167]	protein_coding	2360.52	0.199972	0.0666478	0.00178596	0.011048
ENSG00000141002	16	89940000	89977792	TCF25	transcription factor 25 (basic helix-loop-helix) [Source:HGNC Symbol;Acc:29181]	protein_coding	2110.88	0.199967	0.0594118	0.000472303	0.0035112
ENSG00000020426	14	61201460	61436671	MNAT1	MNAT CDK-activating kinase assembly factor 1 [Source:HGNC Symbol;Acc:7181]	protein_coding	485.619	0.199888	0.102291	0.0295771	0.108625
ENSG00000178537	3	48894369	48936426	SLC25A20	solute carrier family 25 (carnitine/acylcarnitine translocase), member 20 [Source:HGNC Symbol;Acc:1421]	protein_coding	443.427	0.199826	0.133109	0.0724523	0.215792
ENSG00000160563	9	134735494	134955295	MED27	mediator complex subunit 27 [Source:HGNC Symbol;Acc:2377]	protein_coding	376.458	0.199822	0.102323	0.0297534	0.109113
ENSG00000196072	10	102033713	102046469	BLOC1S2	biogenesis of lysosomal organelles complex-1, subunit 2 [Source:HGNC Symbol;Acc:20984]	protein_coding	929.466	0.199802	0.0790647	0.00701077	0.0344061
ENSG00000104497	8	82711816	82755101	SNX16	sorting nexin 16 [Source:HGNC Symbol;Acc:14980]	protein_coding	148.413	0.199625	0.188968	0.131613	0.325091
ENSG00000186566	17	42472652	42580798	GPATCH8	G patch domain containing 8 [Source:HGNC Symbol;Acc:29066]	protein_coding	2193.3	0.199581	0.0676003	0.00192816	0.0117583
ENSG00000196205	9	135894816	135896553	EEF1A1P5	eukaryotic translation elongation factor 1 alpha 1 pseudogene 5 [Source:HGNC Symbol;Acc:3200]	pseudogene	2614.59	0.19954	0.0825799	0.00964336	0.0446027
ENSG00000221887	18	61616535	61649008	HMSD	histocompatibility (minor) serpin domain containing [Source:HGNC Symbol;Acc:23037]	protein_coding	429.849	0.199319	0.228187	0.143321	0.34355
ENSG00000198814	X	30671476	30748725	GK	glycerol kinase [Source:HGNC Symbol;Acc:4289]	protein_coding	324.472	0.199312	0.176634	0.117318	0.300849
ENSG00000171421	5	1798500	1801480	MRPL36	mitochondrial ribosomal protein L36 [Source:HGNC Symbol;Acc:14490]	protein_coding	584.559	0.199234	0.0878367	0.0137179	0.059221
ENSG00000182154	9	140445651	140447007	MRPL41	mitochondrial ribosomal protein L41 [Source:HGNC Symbol;Acc:14492]	protein_coding	845.289	0.199176	0.0932578	0.0195369	0.0785188
ENSG00000165219	9	128024073	128129486	GAPVD1	GTPase activating protein and VPS9 domains 1 [Source:HGNC Symbol;Acc:23375]	protein_coding	1221.88	0.199162	0.10215	0.0296638	0.108837
ENSG00000080603	16	30709530	30755602	SRCAP	Snf2-related CREBBP activator protein [Source:HGNC Symbol;Acc:16974]	protein_coding	2827.23	0.19911	0.0659549	0.00153603	0.00966904
ENSG00000125347	5	131817301	131826490	IRF1	interferon regulatory factor 1 [Source:HGNC Symbol;Acc:6116]	protein_coding	2210.68	0.199043	0.0623637	0.000892175	0.00610432
ENSG00000163328	2	175296966	175351822	GPR155	G protein-coupled receptor 155 [Source:HGNC Symbol;Acc:22951]	protein_coding	203.058	0.19888	0.249078	0.138207	0.335898
ENSG00000154654	21	22370633	22915650	NCAM2	neural cell adhesion molecule 2 [Source:HGNC Symbol;Acc:7657]	protein_coding	42.6157	0.198711	0.324534	0.0625785	0.193915
ENSG00000182150	9	98637983	98776842	ERCC6L2	excision repair cross-complementing rodent repair deficiency, complementation group 6-like 2 [Source:HGNC Symbol;Acc:26922]	protein_coding	405.093	0.198589	0.142752	0.0872025	0.245368
ENSG00000134900	13	103249353	103331521	TPP2	tripeptidyl peptidase II [Source:HGNC Symbol;Acc:12016]	protein_coding	2184.88	0.198473	0.055349	0.000215255	0.00174057
ENSG00000119725	14	74353320	74399214	ZNF410	zinc finger protein 410 [Source:HGNC Symbol;Acc:20144]	protein_coding	911.897	0.198306	0.0944167	0.0213934	0.0844056
ENSG00000103404	16	23072727	23160591	USP31	ubiquitin specific peptidase 31 [Source:HGNC Symbol;Acc:20060]	protein_coding	202.325	0.198196	0.233638	0.144263	0.344871
ENSG00000269955	7	139026106	139107345	LUC7L2	LUC7-like 2 (S. cerevisiae) [Source:HGNC Symbol;Acc:21608]	protein_coding	455.983	0.197981	0.144557	0.0899798	0.250477
ENSG00000086061	9	33025209	33039905	DNAJA1	DnaJ (Hsp40) homolog, subfamily A, member 1 [Source:HGNC Symbol;Acc:5229]	protein_coding	3943.22	0.19793	0.0401257	5.36574e-07	7.32587e-06
ENSG00000101966	X	122993574	123047829	XIAP	X-linked inhibitor of apoptosis [Source:HGNC Symbol;Acc:592]	protein_coding	1028.9	0.197873	0.134809	0.0783258	0.228089
ENSG00000133112	13	45911008	45915505	TPT1	tumor protein, translationally-controlled 1 [Source:HGNC Symbol;Acc:12022]	protein_coding	38999	0.19779	0.0249173	1.61732e-15	5.46326e-14
ENSG00000164733	8	11700033	11726957	CTSB	cathepsin B [Source:HGNC Symbol;Acc:2527]	protein_coding	824.205	0.197591	0.0784415	0.00728646	0.0354696
ENSG00000168081	8	28174503	28200872	PNOC	prepronociceptin [Source:HGNC Symbol;Acc:9163]	protein_coding	291.506	0.197366	0.12525	0.0645952	0.198122
ENSG00000139719	12	122714111	122751068	VPS33A	vacuolar protein sorting 33 homolog A (S. cerevisiae) [Source:HGNC Symbol;Acc:18179]	protein_coding	766.772	0.19717	0.127145	0.0670412	0.203465
ENSG00000228267	HSCHR6_MHC_COX	31937353	31951642	C4B	complement component 4B (Chido blood group) [Source:HGNC Symbol;Acc:1324]	protein_coding	536.721	0.197165	0.201655	0.142625	0.342341
ENSG00000115145	2	152973315	153032506	STAM2	signal transducing adaptor molecule (SH3 domain and ITAM motif) 2 [Source:HGNC Symbol;Acc:11358]	protein_coding	607.196	0.197073	0.0910768	0.0176638	0.0722708
ENSG00000183576	14	99864083	99947216	SETD3	SET domain containing 3 [Source:HGNC Symbol;Acc:20493]	protein_coding	1124.84	0.19689	0.0748961	0.00551197	0.0281969
ENSG00000180644	10	72357104	72362531	PRF1	perforin 1 (pore forming protein) [Source:HGNC Symbol;Acc:9360]	protein_coding	46.948	0.196823	0.306685	0.0900613	0.250611
ENSG00000116062	2	47922669	48037240	MSH6	mutS homolog 6 [Source:HGNC Symbol;Acc:7329]	protein_coding	3250.41	0.196818	0.0554841	0.000259656	0.00204997
ENSG00000106302	7	123469037	123517532	HYAL4	hyaluronoglucosaminidase 4 [Source:HGNC Symbol;Acc:5323]	protein_coding	27.0424	0.196659	0.331175	0.0507104	0.165031
ENSG00000138190	10	94590935	94819250	EXOC6	exocyst complex component 6 [Source:HGNC Symbol;Acc:23196]	protein_coding	193.007	0.196646	0.15526	0.106457	0.282095
ENSG00000100335	22	39895437	39914137	MIEF1	mitochondrial elongation factor 1 [Source:HGNC Symbol;Acc:25979]	protein_coding	1819.05	0.196602	0.0754028	0.00598985	0.0301741
ENSG00000127125	1	42921788	42939056	PPCS	phosphopantothenoylcysteine synthetase [Source:HGNC Symbol;Acc:25686]	protein_coding	775.201	0.196308	0.0870761	0.0147117	0.0625236
ENSG00000117448	1	46016215	46035721	AKR1A1	aldo-keto reductase family 1, member A1 (aldehyde reductase) [Source:HGNC Symbol;Acc:380]	protein_coding	4048.39	0.196195	0.0493329	4.67848e-05	0.000448514
ENSG00000168282	14	50087489	50090198	MGAT2	mannosyl (alpha-1,6-)-glycoprotein beta-1,2-N-acetylglucosaminyltransferase [Source:HGNC Symbol;Acc:7045]	protein_coding	1664.1	0.196071	0.0650395	0.00164065	0.0102206
ENSG00000116717	1	68150744	68154021	GADD45A	growth arrest and DNA-damage-inducible, alpha [Source:HGNC Symbol;Acc:4095]	protein_coding	1286.34	0.196001	0.0748426	0.00551296	0.0281969
ENSG00000122861	10	75668935	75677255	PLAU	plasminogen activator, urokinase [Source:HGNC Symbol;Acc:9052]	protein_coding	259.422	0.195968	0.16081	0.113746	0.294951
ENSG00000021574	2	32288680	32382706	SPAST	spastin [Source:HGNC Symbol;Acc:11233]	protein_coding	498.052	0.195856	0.0926057	0.01985	0.0794423
ENSG00000213300	3	75263782	75264787	HNRNPA3P6	heterogeneous nuclear ribonucleoprotein A3 pseudogene 6 [Source:HGNC Symbol;Acc:48495]	pseudogene	42.9434	0.195831	0.344692	0.0296216	0.108724
ENSG00000140497	15	75136071	75165706	SCAMP2	secretory carrier membrane protein 2 [Source:HGNC Symbol;Acc:10564]	protein_coding	2403.21	0.195776	0.0665168	0.00207074	0.0124859
ENSG00000171992	5	149980642	150038782	SYNPO	synaptopodin [Source:HGNC Symbol;Acc:30672]	protein_coding	4383.11	0.195641	0.0396969	5.54575e-07	7.55106e-06
ENSG00000196371	11	94277017	94283063	FUT4	fucosyltransferase 4 (alpha (1,3) fucosyltransferase, myeloid-specific) [Source:HGNC Symbol;Acc:4015]	protein_coding	111.144	0.195624	0.195853	0.141995	0.34146
ENSG00000132294	8	132916335	133025889	EFR3A	EFR3 homolog A (S. cerevisiae) [Source:HGNC Symbol;Acc:28970]	protein_coding	1439.81	0.195589	0.0691353	0.00295601	0.0168377
ENSG00000163788	3	43328004	43466256	SNRK	SNF related kinase [Source:HGNC Symbol;Acc:30598]	protein_coding	622.069	0.195559	0.127721	0.0705577	0.211279
ENSG00000138674	4	83739814	83822319	SEC31A	SEC31 homolog A (S. cerevisiae) [Source:HGNC Symbol;Acc:17052]	protein_coding	5673.36	0.195559	0.0751523	0.00584339	0.0295552
ENSG00000182963	17	42875816	42908184	GJC1	gap junction protein, gamma 1, 45kDa [Source:HGNC Symbol;Acc:4280]	protein_coding	86.5707	0.19541	0.235387	0.147596	0.34945
ENSG00000169016	2	11584501	11606297	E2F6	E2F transcription factor 6 [Source:HGNC Symbol;Acc:3120]	protein_coding	332.931	0.195142	0.144141	0.0943524	0.259573
ENSG00000116127	2	73612886	73837920	ALMS1	Alstrom syndrome 1 [Source:HGNC Symbol;Acc:428]	protein_coding	498.854	0.195058	0.205528	0.146684	0.347956
ENSG00000187653	4	91759652	91760263	TMSB4XP8	thymosin beta 4, X-linked pseudogene 8 [Source:HGNC Symbol;Acc:11885]	pseudogene	288.461	0.19503	0.134897	0.0811015	0.233462
ENSG00000113384	5	32124810	32174456	GOLPH3	golgi phosphoprotein 3 (coat-protein) [Source:HGNC Symbol;Acc:15452]	protein_coding	1628.65	0.194987	0.0594912	0.00067513	0.00480519
ENSG00000163631	4	74262831	74287129	ALB	albumin [Source:HGNC Symbol;Acc:399]	protein_coding	291.322	0.194979	0.359425	0.0123462	0.0545208
ENSG00000105953	7	44646171	44748665	OGDH	oxoglutarate (alpha-ketoglutarate) dehydrogenase (lipoamide) [Source:HGNC Symbol;Acc:8124]	protein_coding	3472.61	0.194697	0.0469538	1.87869e-05	0.000195979
ENSG00000150527	14	39734488	39856156	CTAGE5	CTAGE family, member 5 [Source:HGNC Symbol;Acc:7057]	protein_coding	823.028	0.194655	0.081774	0.0103741	0.0471839
ENSG00000168496	11	61560109	61564716	FEN1	flap structure-specific endonuclease 1 [Source:HGNC Symbol;Acc:3650]	protein_coding	1405.83	0.194431	0.0722121	0.00455036	0.0241785
ENSG00000127947	7	77166592	77269388	PTPN12	protein tyrosine phosphatase, non-receptor type 12 [Source:HGNC Symbol;Acc:9645]	protein_coding	478.794	0.194399	0.128765	0.0739061	0.218795
ENSG00000114735	3	50606583	50622366	HEMK1	HemK methyltransferase family member 1 [Source:HGNC Symbol;Acc:24923]	protein_coding	503.435	0.194176	0.109052	0.0444868	0.149036
ENSG00000257122	16	22430090	22449036	RRN3P3	RNA polymerase I transcription factor homolog (S. cerevisiae) pseudogene 3 [Source:HGNC Symbol;Acc:37620]	pseudogene	163.414	0.194099	0.224899	0.151446	0.355765
ENSG00000162775	1	110881128	110889299	RBM15	RNA binding motif protein 15 [Source:HGNC Symbol;Acc:14959]	protein_coding	498.469	0.194073	0.0948165	0.0248507	0.0947871
ENSG00000172375	11	118972908	118989252	C2CD2L	C2CD2-like [Source:HGNC Symbol;Acc:29000]	protein_coding	529.796	0.193935	0.152734	0.108101	0.284854
ENSG00000165714	12	12510013	12619840	LOH12CR1	loss of heterozygosity, 12, chromosomal region 1 [Source:HGNC Symbol;Acc:17950]	protein_coding	327.306	0.193908	0.168005	0.124845	0.313203
ENSG00000120519	4	147175127	147443123	SLC10A7	solute carrier family 10, member 7 [Source:HGNC Symbol;Acc:23088]	protein_coding	425.889	0.19368	0.152861	0.108289	0.285179
ENSG00000126883	9	134000948	134110057	NUP214	nucleoporin 214kDa [Source:HGNC Symbol;Acc:8064]	protein_coding	1754.07	0.193668	0.0908101	0.019964	0.0798349
ENSG00000065600	1	212537273	212588243	TMEM206	transmembrane protein 206 [Source:HGNC Symbol;Acc:25593]	protein_coding	586.445	0.193545	0.106247	0.0409427	0.139812
ENSG00000147403	X	153618315	153637504	RPL10	ribosomal protein L10 [Source:HGNC Symbol;Acc:10298]	protein_coding	18697.3	0.193288	0.0288111	1.32045e-11	3.24862e-10
ENSG00000269069	19	40529291	40531409			pseudogene	19.9362	0.193187	0.299488	0.0967691	0.264479
ENSG00000135870	1	173900352	173991435	RC3H1	ring finger and CCCH-type domains 1 [Source:HGNC Symbol;Acc:29434]	protein_coding	773.307	0.193165	0.0876982	0.0171227	0.0705174
ENSG00000185798	3	196281056	196295545	WDR53	WD repeat domain 53 [Source:HGNC Symbol;Acc:28786]	protein_coding	184.098	0.193056	0.177951	0.135069	0.331032
ENSG00000131791	1	146626685	146644129	PRKAB2	protein kinase, AMP-activated, beta 2 non-catalytic subunit [Source:HGNC Symbol;Acc:9379]	protein_coding	318.142	0.19302	0.214813	0.152796	0.357816
ENSG00000131023	6	149979289	150039392	LATS1	large tumor suppressor kinase 1 [Source:HGNC Symbol;Acc:6514]	protein_coding	647.926	0.192911	0.090355	0.0202506	0.0806591
ENSG00000087903	19	5993175	6199583	RFX2	regulatory factor X, 2 (influences HLA class II expression) [Source:HGNC Symbol;Acc:9983]	protein_coding	102.229	0.192898	0.210646	0.151783	0.356501
ENSG00000153575	15	22833395	22873892	TUBGCP5	tubulin, gamma complex associated protein 5 [Source:HGNC Symbol;Acc:18600]	protein_coding	375.955	0.192835	0.126435	0.0729446	0.216743
ENSG00000174842	1	92711959	92764544	GLMN	glomulin, FKBP associated protein [Source:HGNC Symbol;Acc:14373]	protein_coding	194.724	0.192823	0.184177	0.140426	0.339185
ENSG00000164209	5	110073837	110100857	SLC25A46	solute carrier family 25, member 46 [Source:HGNC Symbol;Acc:25198]	protein_coding	2525.9	0.192766	0.0513502	0.000115139	0.00100451
ENSG00000006607	2	242295658	242434256	FARP2	FERM, RhoGEF and pleckstrin domain protein 2 [Source:HGNC Symbol;Acc:16460]	protein_coding	1127.18	0.192626	0.107698	0.0440067	0.147823
ENSG00000153207	1	247002400	247095280	AHCTF1	AT hook containing transcription factor 1 [Source:HGNC Symbol;Acc:24618]	protein_coding	2073.01	0.192584	0.0515621	0.000124644	0.00107991
ENSG00000240038	1	104096437	104122156	AMY2B	amylase, alpha 2B (pancreatic) [Source:HGNC Symbol;Acc:478]	protein_coding	104.017	0.192574	0.213838	0.152783	0.357816
ENSG00000104888	19	49932658	49945617	SLC17A7	solute carrier family 17 (vesicular glutamate transporter), member 7 [Source:HGNC Symbol;Acc:16704]	protein_coding	17.168	0.192403	0.318981	0.0650948	0.199005
ENSG00000185862	17	29630784	29641130	EVI2B	ecotropic viral integration site 2B [Source:HGNC Symbol;Acc:3500]	protein_coding	2473.4	0.192273	0.0622032	0.00129707	0.00835011
ENSG00000127191	9	139776364	139821059	TRAF2	TNF receptor-associated factor 2 [Source:HGNC Symbol;Acc:12032]	protein_coding	796.07	0.192171	0.0748046	0.00652082	0.0323288
ENSG00000171475	17	38375556	38440388	WIPF2	WAS/WASL interacting protein family, member 2 [Source:HGNC Symbol;Acc:30923]	protein_coding	1177.93	0.192099	0.0716471	0.00471671	0.0249303
ENSG00000123836	1	207222801	207254369	PFKFB2	6-phosphofructo-2-kinase/fructose-2,6-biphosphatase 2 [Source:HGNC Symbol;Acc:8873]	protein_coding	209.816	0.19201	0.204716	0.151321	0.355527
ENSG00000101350	20	30865467	30922814	KIF3B	kinesin family member 3B [Source:HGNC Symbol;Acc:6320]	protein_coding	1565.15	0.191925	0.0690453	0.00349112	0.0193505
ENSG00000168610	17	40465342	40540586	STAT3	signal transducer and activator of transcription 3 (acute-phase response factor) [Source:HGNC Symbol;Acc:11364]	protein_coding	8173.28	0.191919	0.034186	3.38994e-08	5.52685e-07
ENSG00000110063	11	126173647	126215644	DCPS	decapping enzyme, scavenger [Source:HGNC Symbol;Acc:29812]	protein_coding	1264.73	0.191592	0.0718125	0.00490715	0.0256929
ENSG00000134308	2	9724101	9771143	YWHAQ	tyrosine 3-monooxygenase/tryptophan 5-monooxygenase activation protein, theta [Source:HGNC Symbol;Acc:12854]	protein_coding	9356.72	0.191434	0.0327733	3.55747e-09	6.5776e-08
ENSG00000119514	9	101569981	101612363	GALNT12	UDP-N-acetyl-alpha-D-galactosamine:polypeptide N-acetylgalactosaminyltransferase 12 (GalNAc-T12) [Source:HGNC Symbol;Acc:19877]	protein_coding	207.305	0.191434	0.139813	0.0929725	0.256622
ENSG00000144228	2	139259371	139331117	SPOPL	speckle-type POZ protein-like [Source:HGNC Symbol;Acc:27934]	protein_coding	1141.15	0.191422	0.10867	0.0468915	0.15518
ENSG00000163093	2	170335688	170382432	BBS5	Bardet-Biedl syndrome 5 [Source:HGNC Symbol;Acc:970]	protein_coding	65.5175	0.191384	0.24188	0.150086	0.353842
ENSG00000160293	9	136627016	136857726	VAV2	vav 2 guanine nucleotide exchange factor [Source:HGNC Symbol;Acc:12658]	protein_coding	1766.8	0.191245	0.054634	0.000311877	0.00240664
ENSG00000006194	16	3313743	3351401	ZNF263	zinc finger protein 263 [Source:HGNC Symbol;Acc:13056]	protein_coding	924.884	0.191184	0.0944624	0.0265715	0.0999557
ENSG00000197044	19	11877815	11894893	ZNF441	zinc finger protein 441 [Source:HGNC Symbol;Acc:20875]	protein_coding	35.6745	0.191155	0.274495	0.127016	0.317265
ENSG00000128591	7	128470431	128499328	FLNC	filamin C, gamma [Source:HGNC Symbol;Acc:3756]	protein_coding	6.52017	0.191144	0.359594	0.00691793	0.034006
ENSG00000133805	11	10329860	10529126	AMPD3	adenosine monophosphate deaminase 3 [Source:HGNC Symbol;Acc:470]	protein_coding	576.897	0.190734	0.0914244	0.0218171	0.0858522
ENSG00000109171	4	48343339	48428229	SLAIN2	SLAIN motif family, member 2 [Source:HGNC Symbol;Acc:29282]	protein_coding	1234.71	0.19047	0.149157	0.109516	0.287169
ENSG00000174437	12	110718561	110788898	ATP2A2	ATPase, Ca++ transporting, cardiac muscle, slow twitch 2 [Source:HGNC Symbol;Acc:812]	protein_coding	7093.01	0.190434	0.0390075	7.09842e-07	9.47632e-06
ENSG00000099992	22	30687979	30723035	TBC1D10A	TBC1 domain family, member 10A [Source:HGNC Symbol;Acc:23609]	protein_coding	706.864	0.190361	0.132305	0.0856007	0.24185
ENSG00000156515	10	71029740	71161638	HK1	hexokinase 1 [Source:HGNC Symbol;Acc:4922]	protein_coding	2893.53	0.190297	0.0513843	0.000144297	0.00122963
ENSG00000008405	12	107385142	107487607	CRY1	cryptochrome 1 (photolyase-like) [Source:HGNC Symbol;Acc:2384]	protein_coding	305.78	0.190295	0.144424	0.102736	0.275267
ENSG00000104884	19	45853095	45874176	ERCC2	excision repair cross-complementing rodent repair deficiency, complementation group 2 [Source:HGNC Symbol;Acc:3434]	protein_coding	1192.19	0.190246	0.0695903	0.00582013	0.0294573
ENSG00000064961	19	3572775	3579086	HMG20B	high mobility group 20B [Source:HGNC Symbol;Acc:5002]	protein_coding	2063.29	0.190205	0.0544236	0.000315503	0.00243338
ENSG00000109971	11	122928197	122933938	HSPA8	heat shock 70kDa protein 8 [Source:HGNC Symbol;Acc:5241]	protein_coding	17618.3	0.190168	0.0437962	9.64487e-06	0.000106683
ENSG00000166170	14	104022881	104029168	BAG5	BCL2-associated athanogene 5 [Source:HGNC Symbol;Acc:941]	protein_coding	786.418	0.190135	0.0908964	0.022353	0.0874864
ENSG00000020181	8	37641709	37702414	GPR124	G protein-coupled receptor 124 [Source:HGNC Symbol;Acc:17849]	protein_coding	8.80418	0.190123	0.350897	0.011144	0.0501696
ENSG00000185015	8	86132816	86196302	CA13	carbonic anhydrase XIII [Source:HGNC Symbol;Acc:14914]	protein_coding	61.8004	0.190036	0.241816	0.152575	0.357802
ENSG00000183401	19	11455360	11465620	CCDC159	coiled-coil domain containing 159 [Source:HGNC Symbol;Acc:26996]	protein_coding	118.839	0.190001	0.222639	0.157154	0.364559
ENSG00000160691	1	154934774	154946871	SHC1	SHC (Src homology 2 domain containing) transforming protein 1 [Source:HGNC Symbol;Acc:10840]	protein_coding	2599.82	0.189998	0.0819008	0.0133166	0.0579209
ENSG00000145687	5	80708840	81047616	SSBP2	single-stranded DNA binding protein 2 [Source:HGNC Symbol;Acc:15831]	protein_coding	1109.41	0.189687	0.0775135	0.00922056	0.0429911
ENSG00000137040	9	6011043	6015618	RANBP6	RAN binding protein 6 [Source:HGNC Symbol;Acc:9851]	protein_coding	1027.91	0.189331	0.0840625	0.0154058	0.0648684
ENSG00000073614	12	389295	498620	KDM5A	lysine (K)-specific demethylase 5A [Source:HGNC Symbol;Acc:9886]	protein_coding	2581.6	0.189205	0.0640888	0.00216503	0.0129699
ENSG00000187908	10	124320181	124403252	DMBT1	deleted in malignant brain tumors 1 [Source:HGNC Symbol;Acc:2926]	protein_coding	167.201	0.189162	0.212057	0.158126	0.366078
ENSG00000204428	6	31644461	31651817	LY6G5C	lymphocyte antigen 6 complex, locus G5C [Source:HGNC Symbol;Acc:13932]	protein_coding	9.58231	0.189048	0.332962	0.0359535	0.126808
ENSG00000043462	5	169673241	169725231	LCP2	lymphocyte cytosolic protein 2 (SH2 domain containing leukocyte protein of 76kDa) [Source:HGNC Symbol;Acc:6529]	protein_coding	762.551	0.188946	0.101214	0.0382496	0.132971
ENSG00000178385	2	208693027	208890284	PLEKHM3	pleckstrin homology domain containing, family M, member 3 [Source:HGNC Symbol;Acc:34006]	protein_coding	99.6549	0.188845	0.18862	0.150534	0.354563
ENSG00000099949	22	21333751	21353327	LZTR1	leucine-zipper-like transcription regulator 1 [Source:HGNC Symbol;Acc:6742]	protein_coding	1130.87	0.188796	0.0896083	0.0216135	0.08514
ENSG00000119242	12	124403207	124457378	CCDC92	coiled-coil domain containing 92 [Source:HGNC Symbol;Acc:29563]	protein_coding	45.0788	0.18876	0.240239	0.154739	0.360683
ENSG00000112983	5	137475455	137514675	BRD8	bromodomain containing 8 [Source:HGNC Symbol;Acc:19874]	protein_coding	1095.13	0.188755	0.103283	0.0414501	0.141095
ENSG00000169217	16	30362087	30366682	CD2BP2	CD2 (cytoplasmic tail) binding protein 2 [Source:HGNC Symbol;Acc:1656]	protein_coding	1491.09	0.188731	0.0720798	0.00575173	0.0291912
ENSG00000070010	22	19437433	19466738	UFD1L	ubiquitin fusion degradation 1 like (yeast) [Source:HGNC Symbol;Acc:12520]	protein_coding	1005.58	0.188709	0.0684616	0.0037947	0.0207199
ENSG00000106049	7	27565061	27702614	HIBADH	3-hydroxyisobutyrate dehydrogenase [Source:HGNC Symbol;Acc:4907]	protein_coding	503.74	0.188677	0.128628	0.082394	0.236049
ENSG00000168000	11	62457747	62477317	BSCL2	Berardinelli-Seip congenital lipodystrophy 2 (seipin) [Source:HGNC Symbol;Acc:15832]	protein_coding	130.762	0.188656	0.175199	0.140649	0.339242
ENSG00000074603	15	65734801	65810042	DPP8	dipeptidyl-peptidase 8 [Source:HGNC Symbol;Acc:16490]	protein_coding	1131.44	0.188654	0.0828468	0.0146196	0.0622554
ENSG00000119906	10	102672326	102724893	FAM178A	family with sequence similarity 178, member A [Source:HGNC Symbol;Acc:17814]	protein_coding	695.154	0.18849	0.076531	0.00887932	0.0416455
ENSG00000174501	2	96514587	96657541	ANKRD36C	ankyrin repeat domain 36C [Source:HGNC Symbol;Acc:32946]	protein_coding	188.307	0.188442	0.149739	0.113805	0.294979
ENSG00000048707	1	12290124	12572099	VPS13D	vacuolar protein sorting 13 homolog D (S. cerevisiae) [Source:HGNC Symbol;Acc:23595]	protein_coding	899.746	0.188344	0.127645	0.0812261	0.233682
[truncated: 13,034 more rows]

## Sheet: GM12878_IL-21_Host genes
Log2 Fold Change of Host Gene Expression in GM12878 cells treated with IL-21 compared to Control, Related to Figure S1F.
Gene_ID	Chromosome_Name	Start_Position	End_Position	Symbol	Description	Gene_Biotype	baseMean	log2FoldChange	lfcSE	pvalue	padj
ENSG00000100453	14	25100160	25103473	GZMB	granzyme B (granzyme 2, cytotoxic T-lymphocyte-associated serine esterase 1) [Source:HGNC Symbol;Acc:4709]	protein_coding	825.511	15.2516	3.1675	7.08158e-32	7.94886e-31
ENSG00000168079	8	27727399	27850244	SCARA5	scavenger receptor class A, member 5 (putative) [Source:HGNC Symbol;Acc:28701]	protein_coding	183.197	13.0582	3.20589	6.89732e-23	5.85692e-22
ENSG00000197616	14	23851199	23877486	MYH6	myosin, heavy chain 6, cardiac muscle, alpha [Source:HGNC Symbol;Acc:7576]	protein_coding	206.811	13.0422	2.98631	1.51466e-23	1.32682e-22
ENSG00000134460	10	6052652	6104288	IL2RA	interleukin 2 receptor, alpha [Source:HGNC Symbol;Acc:6008]	protein_coding	4179	11.518	0.38982	1.0854e-189	8.13314e-188
ENSG00000163631	4	74262831	74287129	ALB	albumin [Source:HGNC Symbol;Acc:399]	protein_coding	291.322	11.1904	1.30112	6.12251e-22	5.01714e-21
ENSG00000085741	11	75897369	75921780	WNT11	wingless-type MMTV integration site family, member 11 [Source:HGNC Symbol;Acc:12776]	protein_coding	57.3921	11.0245	2.90082	3.93243e-16	2.56132e-15
ENSG00000172348	6	46188475	46459709	RCAN2	regulator of calcineurin 2 [Source:HGNC Symbol;Acc:3041]	protein_coding	46.8877	10.8162	2.99413	1.5697e-15	9.93227e-15
ENSG00000019991	7	81328322	81399754	HGF	hepatocyte growth factor (hepapoietin A; scatter factor) [Source:HGNC Symbol;Acc:4893]	protein_coding	195.101	10.6276	1.32288	1.43459e-19	1.07546e-18
ENSG00000268153	19	40129325	40133041			pseudogene	40.6795	10.5722	2.97631	1.26861e-14	7.64892e-14
ENSG00000138755	4	76922428	76928641	CXCL9	chemokine (C-X-C motif) ligand 9 [Source:HGNC Symbol;Acc:7098]	protein_coding	1890.29	10.5084	0.400675	6.96736e-150	3.64472e-148
ENSG00000174792	4	76481258	76491095	C4orf26	chromosome 4 open reading frame 26 [Source:HGNC Symbol;Acc:26300]	protein_coding	37.1451	10.2688	2.83113	9.32681e-14	5.38534e-13
ENSG00000137962	1	94614544	94740624	ARHGAP29	Rho GTPase activating protein 29 [Source:HGNC Symbol;Acc:30207]	protein_coding	33.8799	10.2596	2.9501	1.18465e-13	6.79308e-13
ENSG00000134853	4	55095264	55164414	PDGFRA	platelet-derived growth factor receptor, alpha polypeptide [Source:HGNC Symbol;Acc:8803]	protein_coding	39.4354	10.2571	2.79123	1.05674e-13	6.07635e-13
ENSG00000186367	5	129083772	129102425	KIAA1024L	KIAA1024-like [Source:HGNC Symbol;Acc:33914]	protein_coding	31.2547	10.1117	2.94585	5.85351e-13	3.23069e-12
ENSG00000177494	3	111311747	111314290	ZBED2	zinc finger, BED-type containing 2 [Source:HGNC Symbol;Acc:20710]	protein_coding	1171.77	10.0494	0.436323	1.0665e-115	4.11629e-114
ENSG00000145358	4	101107027	101111939	DDIT4L	DNA-damage-inducible transcript 4-like [Source:HGNC Symbol;Acc:30555]	protein_coding	126.225	9.94001	1.29722	1.2373e-17	8.63721e-17
ENSG00000106278	7	121513143	121702090	PTPRZ1	protein tyrosine phosphatase, receptor-type, Z polypeptide 1 [Source:HGNC Symbol;Acc:9685]	protein_coding	25.0082	9.72414	2.91745	8.16932e-12	4.21647e-11
ENSG00000111537	12	68548548	68553527	IFNG	interferon, gamma [Source:HGNC Symbol;Acc:5438]	protein_coding	182.004	9.6579	0.973525	1.4778e-21	1.19278e-20
ENSG00000140022	14	81727000	81902809	STON2	stonin 2 [Source:HGNC Symbol;Acc:30652]	protein_coding	25.5305	9.5752	2.77339	1.10977e-11	5.68032e-11
ENSG00000188015	1	153519805	153521848	S100A3	S100 calcium binding protein A3 [Source:HGNC Symbol;Acc:10493]	protein_coding	23.049	9.47898	2.78726	1.20102e-11	6.12851e-11
ENSG00000177301	1	111136202	111174096	KCNA2	potassium voltage-gated channel, shaker-related subfamily, member 2 [Source:HGNC Symbol;Acc:6220]	protein_coding	21.5466	9.25378	2.71299	1.76896e-11	8.92529e-11
ENSG00000100450	14	25075686	25078905	GZMH	granzyme H (cathepsin G-like 2, protein h-CCPX) [Source:HGNC Symbol;Acc:4710]	protein_coding	19.9605	9.23661	2.76032	3.15352e-11	1.56547e-10
ENSG00000172985	2	109745804	110262207	SH3RF3	SH3 domain containing ring finger 3 [Source:HGNC Symbol;Acc:24699]	protein_coding	76.7846	9.20302	1.30154	3.06204e-15	1.90348e-14
ENSG00000165390	10	48255253	48279200	ANXA8	annexin A8 [Source:HGNC Symbol;Acc:546]	protein_coding	17.4015	8.89242	2.74238	7.51331e-10	3.4308e-09
ENSG00000137441	4	15961866	15970932	FGFBP2	fibroblast growth factor binding protein 2 [Source:HGNC Symbol;Acc:29451]	protein_coding	63.9834	8.88739	1.29943	2.62952e-14	1.55334e-13
ENSG00000168594	4	175750819	175899331	ADAM29	ADAM metallopeptidase domain 29 [Source:HGNC Symbol;Acc:207]	protein_coding	17.502	8.85237	2.70109	3.39315e-10	1.58331e-09
ENSG00000108702	17	32687347	32690250	CCL1	chemokine (C-C motif) ligand 1 [Source:HGNC Symbol;Acc:10609]	protein_coding	17.5465	8.80513	2.66655	1.60587e-10	7.63467e-10
ENSG00000171476	4	57514155	57548065	HOPX	HOP homeobox [Source:HGNC Symbol;Acc:24961]	protein_coding	15.2775	8.75142	2.73876	7.8747e-10	3.59089e-09
ENSG00000185477	4	90157537	90229161	GPRIN3	GPRIN family member 3 [Source:HGNC Symbol;Acc:27733]	protein_coding	13.957	8.69363	2.83568	2.3404e-09	1.03214e-08
ENSG00000137801	15	39873280	39891667	THBS1	thrombospondin 1 [Source:HGNC Symbol;Acc:11785]	protein_coding	91.8154	8.60579	0.984634	3.22184e-17	2.20285e-16
ENSG00000137872	15	47476298	48066420	SEMA6D	sema domain, transmembrane domain (TM), and cytoplasmic domain, (semaphorin) 6D [Source:HGNC Symbol;Acc:16770]	protein_coding	14.8431	8.50725	2.69644	3.9053e-09	1.69665e-08
ENSG00000013619	X	149529689	149682448	MAMLD1	mastermind-like domain containing 1 [Source:HGNC Symbol;Acc:2568]	protein_coding	13.0782	8.35461	2.70017	8.47796e-09	3.59773e-08
ENSG00000124721	6	38683117	38998301	DNAH8	dynein, axonemal, heavy chain 8 [Source:HGNC Symbol;Acc:2952]	protein_coding	11.5511	8.3264	2.82848	2.4407e-08	1.00175e-07
ENSG00000160683	11	118754475	118768508	CXCR5	chemokine (C-X-C motif) receptor 5 [Source:HGNC Symbol;Acc:1060]	protein_coding	1171.46	8.2756	0.243121	3.55094e-253	3.86077e-251
ENSG00000104447	8	116420724	116821899	TRPS1	trichorhinophalangeal syndrome I [Source:HGNC Symbol;Acc:12340]	protein_coding	12.0196	8.22183	2.7912	1.01536e-07	3.9464e-07
ENSG00000129244	17	7549945	7561086	ATP1B2	ATPase, Na+/K+ transporting, beta 2 polypeptide [Source:HGNC Symbol;Acc:805]	protein_coding	167.147	8.13921	0.713973	5.08186e-29	5.24096e-28
ENSG00000164120	4	175411328	175444305	HPGD	hydroxyprostaglandin dehydrogenase 15-(NAD) [Source:HGNC Symbol;Acc:5154]	protein_coding	64.3145	8.0811	0.997321	3.59278e-15	2.22924e-14
ENSG00000058866	3	185823457	186080026	DGKG	diacylglycerol kinase, gamma 90kDa [Source:HGNC Symbol;Acc:2853]	protein_coding	59.5623	8.00026	1.01873	1.91384e-14	1.14315e-13
ENSG00000136244	7	22765503	22771621	IL6	interleukin 6 (interferon, beta 2) [Source:HGNC Symbol;Acc:6018]	protein_coding	9.6499	7.9532	2.83794	2.60196e-07	9.77938e-07
ENSG00000198691	1	94458393	94586688	ABCA4	ATP-binding cassette, sub-family A (ABC1), member 4 [Source:HGNC Symbol;Acc:34]	protein_coding	696.089	7.85895	0.284663	3.88297e-167	2.34033e-165
ENSG00000092054	14	23881947	23904927	MYH7	myosin, heavy chain 7, cardiac muscle, beta [Source:HGNC Symbol;Acc:7577]	protein_coding	30.5993	7.81194	1.34114	5.62013e-11	2.7465e-10
ENSG00000197272	16	28510683	28523372	IL27	interleukin 27 [Source:HGNC Symbol;Acc:19157]	protein_coding	9.0497	7.81102	2.84552	6.10154e-07	2.2205e-06
ENSG00000124813	6	45295894	45632086	RUNX2	runt-related transcription factor 2 [Source:HGNC Symbol;Acc:10472]	protein_coding	53.2864	7.7906	1.01866	9.15383e-14	5.28913e-13
ENSG00000165949	14	94571182	94583033	IFI27	interferon, alpha-inducible protein 27 [Source:HGNC Symbol;Acc:5397]	protein_coding	581.019	7.7584	0.808156	4.08513e-23	3.51013e-22
ENSG00000149295	11	113280318	113346413	DRD2	dopamine receptor D2 [Source:HGNC Symbol;Acc:3023]	protein_coding	28.9137	7.71338	1.35036	1.2729e-10	6.08995e-10
ENSG00000106366	7	100770370	100782547	SERPINE1	serpin peptidase inhibitor, clade E (nexin, plasminogen activator inhibitor type 1), member 1 [Source:HGNC Symbol;Acc:8583]	protein_coding	670.399	7.69717	0.278726	5.4243e-168	3.29318e-166
ENSG00000156234	4	78432907	78532988	CXCL13	chemokine (C-X-C motif) ligand 13 [Source:HGNC Symbol;Acc:10639]	protein_coding	8.44431	7.67615	2.84195	1.0235e-06	3.65127e-06
ENSG00000130222	9	92219928	92221470	GADD45G	growth arrest and DNA-damage-inducible, gamma [Source:HGNC Symbol;Acc:4097]	protein_coding	9.04335	7.5897	2.62947	1.41463e-07	5.43472e-07
ENSG00000164400	5	131409483	131411859	CSF2	colony stimulating factor 2 (granulocyte-macrophage) [Source:HGNC Symbol;Acc:2434]	protein_coding	50.0895	7.58718	0.998207	1.43422e-13	8.17905e-13
ENSG00000052795	4	159690290	159829201	FNIP2	folliculin interacting protein 2 [Source:HGNC Symbol;Acc:29280]	protein_coding	430.119	7.54025	0.320496	7.56387e-122	3.11448e-120
ENSG00000169083	X	66764465	66950461	AR	androgen receptor [Source:HGNC Symbol;Acc:644]	protein_coding	10.0591	7.50721	2.76864	2.52858e-06	8.72856e-06
ENSG00000113302	5	158741791	158757895	IL12B	interleukin 12B (natural killer cell stimulatory factor 2, cytotoxic lymphocyte maturation factor 2, p40) [Source:HGNC Symbol;Acc:5970]	protein_coding	25.0898	7.49679	1.35254	4.09431e-10	1.90301e-09
ENSG00000134321	2	7005937	7038370	RSAD2	radical S-adenosyl methionine domain containing 2 [Source:HGNC Symbol;Acc:30908]	protein_coding	26.9738	7.45198	1.44881	5.50611e-09	2.368e-08
ENSG00000100867	14	24099324	24114848	DHRS2	dehydrogenase/reductase (SDR family) member 2 [Source:HGNC Symbol;Acc:18349]	protein_coding	528.429	7.44826	0.281123	2.71339e-154	1.48478e-152
ENSG00000227164	20	52105495	52106164		Cell growth-inhibiting protein 7; HCG1784586; Uncharacterized protein [Source:UniProtKB/TrEMBL;Acc:B1H0U8]	protein_coding	42.497	7.42964	1.02442	1.20059e-12	6.51182e-12
ENSG00000134061	5	66478103	66492627	CD180	CD180 molecule [Source:HGNC Symbol;Acc:6726]	protein_coding	109.039	7.39749	0.617555	1.69872e-32	1.92758e-31
ENSG00000106952	9	117656003	117692697	TNFSF8	tumor necrosis factor (ligand) superfamily, member 8 [Source:HGNC Symbol;Acc:11938]	protein_coding	7.73867	7.35652	2.72499	1.77041e-06	6.18712e-06
ENSG00000131746	17	38632080	38657849	TNS4	tensin 4 [Source:HGNC Symbol;Acc:24352]	protein_coding	7.35718	7.34321	2.7085	1.21303e-06	4.28789e-06
ENSG00000042832	8	133879203	134147147	TG	thyroglobulin [Source:HGNC Symbol;Acc:11764]	protein_coding	24.5849	7.33037	1.49537	2.51995e-08	1.03275e-07
ENSG00000132972	13	25338290	25454059	RNF17	ring finger protein 17 [Source:HGNC Symbol;Acc:10060]	protein_coding	8.31477	7.31831	2.72515	2.53089e-06	8.73473e-06
ENSG00000075673	13	25254549	25285921	ATP12A	ATPase, H+/K+ transporting, nongastric, alpha polypeptide [Source:HGNC Symbol;Acc:13816]	protein_coding	16.8392	7.29015	2.48911	5.17938e-08	2.06715e-07
ENSG00000169245	4	76942273	76944650	CXCL10	chemokine (C-X-C motif) ligand 10 [Source:HGNC Symbol;Acc:10637]	protein_coding	2564.71	7.2471	0.121097	0	0
ENSG00000169554	2	145141648	145282147	ZEB2	zinc finger E-box binding homeobox 2 [Source:HGNC Symbol;Acc:14881]	protein_coding	150.735	7.17116	0.681097	2.09038e-26	1.99618e-25
ENSG00000137709	11	120107349	120190653	POU2F3	POU class 2 homeobox 3 [Source:HGNC Symbol;Acc:19864]	protein_coding	599.79	7.11988	0.244738	3.45737e-186	2.52251e-184
ENSG00000177398	21	43483068	43563563	UMODL1	uromodulin-like 1 [Source:HGNC Symbol;Acc:12560]	protein_coding	34.5301	7.11511	1.04652	2.57617e-11	1.285e-10
ENSG00000244731	6	31949801	31970458	C4A	complement component 4A (Rodgers blood group) [Source:HGNC Symbol;Acc:1323]	protein_coding	78.482	7.11302	0.681991	2.58572e-25	2.38566e-24
ENSG00000196159	4	126237554	126414087	FAT4	FAT atypical cadherin 4 [Source:HGNC Symbol;Acc:23109]	protein_coding	19.9363	7.10297	1.35801	3.90124e-09	1.69533e-08
ENSG00000205403	4	110661852	110723335	CFI	complement factor I [Source:HGNC Symbol;Acc:5394]	protein_coding	6.40112	7.05237	2.88166	1.62834e-05	5.18022e-05
ENSG00000217825	7	154988273	154990165		Uncharacterized protein [Source:UniProtKB/TrEMBL;Acc:B5MCS7]	protein_coding	83.3886	7.00579	0.647172	2.57927e-27	2.54033e-26
ENSG00000184557	17	76352864	76356158	SOCS3	suppressor of cytokine signaling 3 [Source:HGNC Symbol;Acc:19391]	protein_coding	1219.77	6.99899	0.164762	0	0
ENSG00000167191	16	19868616	19897489	GPRC5B	G protein-coupled receptor, family C, group 5, member B [Source:HGNC Symbol;Acc:13308]	protein_coding	18.5922	6.94342	1.37853	1.14795e-08	4.82348e-08
ENSG00000106772	9	79226292	79521003	PRUNE2	prune homolog 2 (Drosophila) [Source:HGNC Symbol;Acc:25209]	protein_coding	23.9579	6.92026	1.34124	6.25877e-09	2.67991e-08
ENSG00000176595	8	1922044	1955102	KBTBD11	kelch repeat and BTB (POZ) domain containing 11 [Source:HGNC Symbol;Acc:29104]	protein_coding	6.13203	6.87589	2.77304	1.48048e-05	4.73246e-05
ENSG00000138435	2	175612320	175629200	CHRNA1	cholinergic receptor, nicotinic, alpha 1 (muscle) [Source:HGNC Symbol;Acc:1955]	protein_coding	5.73767	6.76064	2.91424	4.87326e-05	0.000146648
ENSG00000116147	1	175284330	175712906	TNR	tenascin R [Source:HGNC Symbol;Acc:11953]	protein_coding	5.55167	6.68853	2.75341	2.15813e-05	6.76091e-05
ENSG00000268500	19	52115344	52150142			protein_coding	10.8371	6.68622	2.79604	4.01102e-05	0.000121713
ENSG00000151229	12	40148823	40499891	SLC2A13	solute carrier family 2 (facilitated glucose transporter), member 13 [Source:HGNC Symbol;Acc:15956]	protein_coding	36.8227	6.65832	0.906362	2.20752e-13	1.24524e-12
ENSG00000255987	17	33841785	33842205			pseudogene	7.48561	6.64529	2.59138	5.76233e-06	1.91445e-05
ENSG00000154451	1	89724633	89738544	GBP5	guanylate binding protein 5 [Source:HGNC Symbol;Acc:19895]	protein_coding	373.633	6.60248	0.277881	1.96505e-124	8.21321e-123
ENSG00000250403	4	100911894	100912634			pseudogene	5.11177	6.569	2.8856	6.10655e-05	0.000181559
ENSG00000146197	6	35182190	35220856	SCUBE3	signal peptide, CUB domain, EGF-like 3 [Source:HGNC Symbol;Acc:13655]	protein_coding	5.25696	6.5325	2.9601	0.000107216	0.000309805
ENSG00000205279	5	126984736	126994322	CTXN3	cortexin 3 [Source:HGNC Symbol;Acc:31110]	protein_coding	5.11392	6.50085	2.9361	0.000100227	0.000290619
ENSG00000112782	6	45868045	46048132	CLIC5	chloride intracellular channel 5 [Source:HGNC Symbol;Acc:13517]	protein_coding	30.9099	6.46928	0.897208	4.99126e-13	2.76305e-12
ENSG00000163121	2	97163383	97173846	NEURL3	neuralized E3 ubiquitin protein ligase 3 [Source:HGNC Symbol;Acc:25162]	pseudogene	67.7035	6.46504	0.598336	3.18496e-27	3.12208e-26
ENSG00000152128	2	135213330	135476570	TMEM163	transmembrane protein 163 [Source:HGNC Symbol;Acc:25380]	protein_coding	5.01558	6.45796	2.76655	4.46153e-05	0.000134794
ENSG00000088881	20	2673524	2740753	EBF4	early B-cell factor 4 [Source:HGNC Symbol;Acc:29278]	protein_coding	12.9571	6.43176	1.42221	2.1545e-07	8.13843e-07
ENSG00000152583	4	88394487	88452213	SPARCL1	SPARC-like 1 (hevin) [Source:HGNC Symbol;Acc:11220]	protein_coding	47.0483	6.38772	0.706685	2.03198e-19	1.5151e-18
ENSG00000181143	19	8959520	9092018	MUC16	mucin 16, cell surface associated [Source:HGNC Symbol;Acc:15582]	protein_coding	4.82099	6.38177	2.93169	0.000125049	0.000359012
ENSG00000118515	6	134490384	134639250	SGK1	serum/glucocorticoid regulated kinase 1 [Source:HGNC Symbol;Acc:10810]	protein_coding	584.756	6.34654	0.211011	2.66186e-198	2.14951e-196
ENSG00000070748	10	50817141	50901925	CHAT	choline O-acetyltransferase [Source:HGNC Symbol;Acc:1912]	protein_coding	4.6758	6.3312	2.91986	0.000129861	0.000371942
ENSG00000198846	8	59717977	60031767	TOX	thymocyte selection-associated high mobility group box [Source:HGNC Symbol;Acc:18988]	protein_coding	28.4538	6.32343	0.896569	1.56988e-12	8.4569e-12
ENSG00000183508	1	118148556	118170994	FAM46C	family with sequence similarity 46, member C [Source:HGNC Symbol;Acc:24712]	protein_coding	310.887	6.31379	0.282107	5.31422e-111	1.96449e-109
ENSG00000204390	6	31777396	31783437	HSPA1L	heat shock 70kDa protein 1-like [Source:HGNC Symbol;Acc:5234]	protein_coding	4.67944	6.19649	2.78741	9.87512e-05	0.000286639
ENSG00000205045	17	33791268	33864880	SLFN12L	schlafen family member 12-like [Source:HGNC Symbol;Acc:33920]	protein_coding	97.9993	6.1641	0.625208	7.60781e-23	6.44379e-22
ENSG00000233312	HSCHR6_MHC_SSTO	31941653	31962310	C4B_2	complement component 4B (Chido blood group), copy 2 [Source:HGNC Symbol;Acc:42398]	protein_coding	654.981	6.15978	0.782638	1.69993e-16	1.12216e-15
ENSG00000248713	4	100557686	100575805		Protein LOC285556 [Source:UniProtKB/TrEMBL;Acc:D6RIA3]	protein_coding	4.52159	6.15814	2.70914	6.52289e-05	0.000193385
ENSG00000144130	2	113479063	113500456	NT5DC4	5'-nucleotidase domain containing 4 [Source:HGNC Symbol;Acc:27678]	protein_coding	44.0393	6.15719	0.934046	6.04225e-12	3.14103e-11
ENSG00000105261	19	36602104	36604613	OVOL3	ovo-like zinc finger 3 [Source:HGNC Symbol;Acc:14186]	protein_coding	4.53637	6.04004	3.09641	0.000459461	0.00122545
ENSG00000187122	10	98757795	98945677	SLIT1	slit homolog 1 (Drosophila) [Source:HGNC Symbol;Acc:11085]	protein_coding	173.609	5.95948	1.62659	6.76813e-06	2.23389e-05
ENSG00000182568	3	18386879	18487080	SATB1	SATB homeobox 1 [Source:HGNC Symbol;Acc:10541]	protein_coding	42.6736	5.93483	0.715581	4.30588e-17	2.92719e-16
ENSG00000104368	8	42032236	42065242	PLAT	plasminogen activator, tissue [Source:HGNC Symbol;Acc:9051]	protein_coding	46.6813	5.92274	0.651615	3.29404e-20	2.53335e-19
ENSG00000264230	HG1211_PATCH	46871075	46887229			protein_coding	29.44	5.85954	0.888841	9.97818e-12	5.12464e-11
ENSG00000162892	1	207070788	207077484	IL24	interleukin 24 [Source:HGNC Symbol;Acc:11346]	protein_coding	15.3199	5.81296	1.09508	7.13464e-08	2.8111e-07
ENSG00000179403	1	1370241	1378262	VWA1	von Willebrand factor A domain containing 1 [Source:HGNC Symbol;Acc:30910]	protein_coding	11.7567	5.80469	1.49925	5.06666e-06	1.69211e-05
ENSG00000164692	7	94023873	94060544	COL1A2	collagen, type I, alpha 2 [Source:HGNC Symbol;Acc:2198]	protein_coding	3.99099	5.78967	2.88874	0.000339942	0.000920099
ENSG00000117594	1	209859510	209908295	HSD11B1	hydroxysteroid (11-beta) dehydrogenase 1 [Source:HGNC Symbol;Acc:5208]	protein_coding	9.3101	5.78055	1.46874	3.54714e-06	1.20545e-05
ENSG00000198566	9	41588823	41609544	ZNF658B	zinc finger protein 658B, pseudogene [Source:HGNC Symbol;Acc:32033]	pseudogene	8.12218	5.76274	2.84549	0.000314143	0.000853884
ENSG00000113263	5	156569944	156682201	ITK	IL2-inducible T-cell kinase [Source:HGNC Symbol;Acc:6171]	protein_coding	166.425	5.75612	0.383477	5.23788e-52	8.82797e-51
ENSG00000184106	6	41176292	41190382	TREML3P	triggering receptor expressed on myeloid cells-like 3, pseudogene [Source:HGNC Symbol;Acc:30806]	pseudogene	4.47456	5.75418	2.89204	0.000371696	0.00100116
ENSG00000050767	5	177664619	178017556	COL23A1	collagen, type XXIII, alpha 1 [Source:HGNC Symbol;Acc:22990]	protein_coding	47.6107	5.74719	0.597672	2.15041e-22	1.79579e-21
ENSG00000115170	2	158592958	158732374	ACVR1	activin A receptor, type I [Source:HGNC Symbol;Acc:171]	protein_coding	56.7662	5.69615	0.635315	3.89869e-20	2.99283e-19
ENSG00000228267	HSCHR6_MHC_COX	31937353	31951642	C4B	complement component 4B (Chido blood group) [Source:HGNC Symbol;Acc:1324]	protein_coding	536.721	5.69105	0.194136	8.48151e-190	6.38416e-188
ENSG00000170801	4	8271492	8308838	HTRA3	HtrA serine peptidase 3 [Source:HGNC Symbol;Acc:30406]	protein_coding	9.66371	5.66994	1.57841	1.35938e-05	4.36212e-05
ENSG00000101460	20	33134658	33148149	MAP1LC3A	microtubule-associated protein 1 light chain 3 alpha [Source:HGNC Symbol;Acc:6838]	protein_coding	19.1234	5.61521	0.935309	8.78724e-10	3.99278e-09
ENSG00000129009	15	74466012	74469213	ISLR	immunoglobulin superfamily containing leucine-rich repeat [Source:HGNC Symbol;Acc:6133]	protein_coding	3.60861	5.5668	2.69128	0.000216934	0.000603158
ENSG00000187323	18	49866542	51057784	DCC	deleted in colorectal carcinoma [Source:HGNC Symbol;Acc:2701]	protein_coding	105.76	5.56406	1.4561	4.24438e-06	1.43013e-05
ENSG00000169129	10	116054583	116164515	AFAP1L2	actin filament associated protein 1-like 2 [Source:HGNC Symbol;Acc:25901]	protein_coding	211.249	5.55953	0.348718	2.39739e-58	4.46092e-57
ENSG00000196104	4	167654535	168155947	SPOCK3	sparc/osteonectin, cwcv and kazal-like domains proteoglycan (testican) 3 [Source:HGNC Symbol;Acc:13565]	protein_coding	3.62675	5.53969	2.78566	0.00034738	0.000938856
ENSG00000163823	3	46243200	46249887	CCR1	chemokine (C-C motif) receptor 1 [Source:HGNC Symbol;Acc:1602]	protein_coding	78.1443	5.53383	0.447048	1.32082e-35	1.61084e-34
ENSG00000038427	5	82767284	82878122	VCAN	versican [Source:HGNC Symbol;Acc:2464]	protein_coding	198.629	5.52056	1.01403	2.21863e-09	9.80265e-09
ENSG00000100628	14	94400499	94443137	ASB2	ankyrin repeat and SOCS box containing 2 [Source:HGNC Symbol;Acc:16012]	protein_coding	491.499	5.51892	0.427886	2.07283e-39	2.74316e-38
ENSG00000013725	11	60739115	60787849	CD6	CD6 molecule [Source:HGNC Symbol;Acc:1691]	protein_coding	53.5818	5.48455	0.695276	2.3262e-16	1.52889e-15
ENSG00000163202	1	152551857	152552980	LCE3D	late cornified envelope 3D [Source:HGNC Symbol;Acc:16615]	protein_coding	3.61032	5.48433	3.14265	0.00103948	0.00264158
ENSG00000154917	3	133543083	133614680	RAB6B	RAB6B, member RAS oncogene family [Source:HGNC Symbol;Acc:14902]	protein_coding	5.72727	5.4822	2.86471	0.000513435	0.00136198
ENSG00000144962	3	172607148	172859058	SPATA16	spermatogenesis associated 16 [Source:HGNC Symbol;Acc:29935]	protein_coding	22.4211	5.46589	0.834556	2.70343e-11	1.34686e-10
ENSG00000182463	20	51588946	52111869	TSHZ2	teashirt zinc finger homeobox 2 [Source:HGNC Symbol;Acc:13010]	protein_coding	798.87	5.46085	0.136522	0	0
ENSG00000050730	4	122052563	122148621	TNIP3	TNFAIP3 interacting protein 3 [Source:HGNC Symbol;Acc:19315]	protein_coding	102.438	5.43851	0.380124	9.5362e-47	1.46207e-45
ENSG00000183709	19	39759154	39760732	IFNL2	interferon, lambda 2 [Source:HGNC Symbol;Acc:18364]	protein_coding	3.62532	5.4134	3.21661	0.00129792	0.00325066
ENSG00000139364	12	125671382	126146917	TMEM132B	transmembrane protein 132B [Source:HGNC Symbol;Acc:29397]	protein_coding	191.719	5.39818	0.279439	7.3324e-84	1.92693e-82
ENSG00000110002	11	123986069	124018428	VWA5A	von Willebrand factor A domain containing 5A [Source:HGNC Symbol;Acc:6658]	protein_coding	248.441	5.34301	0.242584	1.72087e-108	6.18288e-107
ENSG00000128510	7	129932974	129964020	CPA4	carboxypeptidase A4 [Source:HGNC Symbol;Acc:15740]	protein_coding	89.8338	5.31546	0.454744	4.64547e-32	5.23205e-31
ENSG00000138379	2	190920423	190927455	MSTN	myostatin [Source:HGNC Symbol;Acc:4223]	protein_coding	3.35756	5.31199	2.8187	0.000561527	0.00148246
ENSG00000125170	16	57505863	57521239	DOK4	docking protein 4 [Source:HGNC Symbol;Acc:19868]	protein_coding	471.35	5.31195	0.272979	1.12266e-85	3.02192e-84
ENSG00000166736	11	113845603	113861035	HTR3A	5-hydroxytryptamine (serotonin) receptor 3A, ionotropic [Source:HGNC Symbol;Acc:5297]	protein_coding	11.2103	5.30931	1.17704	2.37902e-06	8.22594e-06
ENSG00000166592	16	66955582	66959547	RRAD	Ras-related associated with diabetes [Source:HGNC Symbol;Acc:10446]	protein_coding	373.66	5.28332	0.231524	6.90119e-117	2.70121e-115
ENSG00000152670	5	55033845	55112985	DDX4	DEAD (Asp-Glu-Ala-Asp) box polypeptide 4 [Source:HGNC Symbol;Acc:18700]	protein_coding	15.0145	5.27147	0.979004	2.43693e-08	1.0007e-07
ENSG00000122852	10	81370695	81375196	SFTPA1	surfactant protein A1 [Source:HGNC Symbol;Acc:10798]	protein_coding	4.04357	5.26117	3.21557	0.00141837	0.00353107
ENSG00000175538	11	74165886	74178774	KCNE3	potassium voltage-gated channel, Isk-related family, member 3 [Source:HGNC Symbol;Acc:6243]	protein_coding	3.53912	5.26059	3.30864	0.00172641	0.00424082
ENSG00000134198	1	115590632	115632121	TSPAN2	tetraspanin 2 [Source:HGNC Symbol;Acc:20659]	protein_coding	136.945	5.23397	0.395082	6.22309e-41	8.48534e-40
ENSG00000138944	22	44639547	44708731	KIAA1644	KIAA1644 [Source:HGNC Symbol;Acc:29335]	protein_coding	3.33322	5.20469	3.23794	0.00163663	0.00403757
ENSG00000196433	X	1733894	1761974	ASMT	acetylserotonin O-methyltransferase [Source:HGNC Symbol;Acc:750]	protein_coding	3.45072	5.20239	2.74145	0.000513946	0.00136312
ENSG00000204291	9	101705461	101833069	COL15A1	collagen, type XV, alpha 1 [Source:HGNC Symbol;Acc:2192]	protein_coding	14.4503	5.17191	1.03934	1.27866e-07	4.93745e-07
ENSG00000260828	16	57637049	57637609	HMGB3P32	high mobility group box 3 pseudogene 32 [Source:HGNC Symbol;Acc:39335]	pseudogene	8.09229	5.14153	1.46177	2.45142e-05	7.63517e-05
ENSG00000115523	2	85912298	85925977	GNLY	granulysin [Source:HGNC Symbol;Acc:4414]	protein_coding	58.3318	5.10061	0.498139	2.1938e-25	2.03196e-24
ENSG00000197110	19	39734246	39735646	IFNL3	interferon, lambda 3 [Source:HGNC Symbol;Acc:18365]	protein_coding	6.38239	5.09588	1.63512	9.50883e-05	0.000276441
ENSG00000121858	3	172223298	172241297	TNFSF10	tumor necrosis factor (ligand) superfamily, member 10 [Source:HGNC Symbol;Acc:11925]	protein_coding	288.206	5.05327	0.205007	9.0671e-135	4.20143e-133
ENSG00000138166	10	112257596	112271302	DUSP5	dual specificity phosphatase 5 [Source:HGNC Symbol;Acc:3071]	protein_coding	5607.38	5.04891	0.0595497	0	0
ENSG00000107338	9	37919131	38069210	SHB	Src homology 2 domain containing adaptor protein B [Source:HGNC Symbol;Acc:10838]	protein_coding	273.706	5.04563	0.216278	1.66056e-121	6.8206e-120
ENSG00000104043	15	50150435	50475014	ATP8B4	ATPase, class I, type 8B, member 4 [Source:HGNC Symbol;Acc:13536]	protein_coding	54.6942	5.04396	0.610081	1.84973e-17	1.28102e-16
ENSG00000165507	10	45466429	45474258	C10orf10	chromosome 10 open reading frame 10 [Source:HGNC Symbol;Acc:23355]	protein_coding	119.694	5.04373	0.327256	1.53149e-54	2.68173e-53
ENSG00000204816	9	44343366	44345689			pseudogene	5.75475	5.02323	2.51143	0.000274736	0.000752303
ENSG00000136630	1	221051699	221058401	HLX	H2.0-like homeobox [Source:HGNC Symbol;Acc:4978]	protein_coding	39.9852	5.02319	0.622434	1.17757e-16	7.84778e-16
ENSG00000197249	14	94843084	94857030	SERPINA1	serpin peptidase inhibitor, clade A (alpha-1 antiproteinase, antitrypsin), member 1 [Source:HGNC Symbol;Acc:8941]	protein_coding	13.2787	5.01302	1.03988	2.78754e-07	1.04486e-06
ENSG00000131435	5	131593364	131609147	PDLIM4	PDZ and LIM domain 4 [Source:HGNC Symbol;Acc:16501]	protein_coding	7.87056	5.00702	1.72356	0.000172315	0.00048584
ENSG00000123689	1	209848765	209849733	G0S2	G0/G1switch 2 [Source:HGNC Symbol;Acc:30229]	protein_coding	29.2693	5.00344	0.669036	1.55494e-14	9.33469e-14
ENSG00000187510	12	93115281	93166231	PLEKHG7	pleckstrin homology domain containing, family G (with RhoGef domain) member 7 [Source:HGNC Symbol;Acc:33829]	protein_coding	19.7504	4.93178	0.82142	3.79758e-10	1.76806e-09
ENSG00000227746	HSCHR6_MHC_MCF	32058986	32079643	C4A	complement component 4A (Rodgers blood group) [Source:HGNC Symbol;Acc:1323]	protein_coding	264.82	4.92462	0.315186	9.79751e-56	1.74974e-54
ENSG00000150893	13	39261266	39460074	FREM2	FRAS1 related extracellular matrix protein 2 [Source:HGNC Symbol;Acc:25396]	protein_coding	34.1778	4.89886	0.570377	2.20375e-18	1.58424e-17
ENSG00000099377	16	30996519	31000473	HSD3B7	hydroxy-delta-5-steroid dehydrogenase, 3 beta- and steroid delta-isomerase 7 [Source:HGNC Symbol;Acc:18324]	protein_coding	158.749	4.89688	0.276624	9.32809e-71	2.08286e-69
ENSG00000154438	7	117003276	117068177	ASZ1	ankyrin repeat, SAM and basic leucine zipper domain containing 1 [Source:HGNC Symbol;Acc:1350]	protein_coding	6.02014	4.8848	1.52334	6.82878e-05	0.000202022
ENSG00000102962	16	57392684	57400102	CCL22	chemokine (C-C motif) ligand 22 [Source:HGNC Symbol;Acc:10621]	protein_coding	16139.7	4.88409	0.0425794	0	0
ENSG00000211890	14	106053226	106054732	IGHA2	immunoglobulin heavy constant alpha 2 (A2m marker) [Source:HGNC Symbol;Acc:5479]	IG_C_gene	57.0019	4.88217	0.459895	3.29544e-27	3.22658e-26
ENSG00000131398	19	50815194	50836772	KCNC3	potassium voltage-gated channel, Shaw-related subfamily, member 3 [Source:HGNC Symbol;Acc:6235]	protein_coding	45.4878	4.86659	0.505152	1.56689e-22	1.31443e-21
ENSG00000130176	19	11649532	11661138	CNN1	calponin 1, basic, smooth muscle [Source:HGNC Symbol;Acc:2155]	protein_coding	3.60296	4.8546	3.29264	0.00217494	0.00525188
ENSG00000172379	15	80696692	80890278	ARNT2	aryl-hydrocarbon receptor nuclear translocator 2 [Source:HGNC Symbol;Acc:16876]	protein_coding	12.4705	4.84182	1.52309	0.000133354	0.000381421
ENSG00000166049	X	150732094	150845211	PASD1	PAS domain containing 1 [Source:HGNC Symbol;Acc:20686]	protein_coding	2.99036	4.82416	3.16751	0.00199389	0.00484919
ENSG00000147883	9	22002902	22009362	CDKN2B	cyclin-dependent kinase inhibitor 2B (p15, inhibits CDK4) [Source:HGNC Symbol;Acc:1788]	protein_coding	58.2143	4.82088	0.633172	1.81969e-15	1.14488e-14
ENSG00000108679	17	76967320	76976191	LGALS3BP	lectin, galactoside-binding, soluble, 3 binding protein [Source:HGNC Symbol;Acc:6564]	protein_coding	187.292	4.81386	0.270925	5.88002e-72	1.33809e-70
ENSG00000188372	7	76026835	76071388	ZP3	zona pellucida glycoprotein 3 (sperm receptor) [Source:HGNC Symbol;Acc:13189]	protein_coding	32.3811	4.81375	0.571686	8.03734e-18	5.65571e-17
ENSG00000262277	HG388_HG400_PATCH	111797867	111893307	DIXDC1	DIX domain containing 1 [Source:HGNC Symbol;Acc:23695]	protein_coding	45.4574	4.80559	0.655593	1.54504e-14	9.28196e-14
ENSG00000196814	9	129089128	129269320	MVB12B	multivesicular body subunit 12B [Source:HGNC Symbol;Acc:23368]	protein_coding	3.11312	4.80133	3.17052	0.00201901	0.00490668
ENSG00000243444	9	112403068	112713755	PALM2	paralemmin 2 [Source:HGNC Symbol;Acc:15845]	protein_coding	46.4386	4.79151	0.484866	8.26915e-24	7.32467e-23
ENSG00000151067	12	2079952	2802108	CACNA1C	calcium channel, voltage-dependent, L type, alpha 1C subunit [Source:HGNC Symbol;Acc:1390]	protein_coding	10.0126	4.78002	1.44456	8.72783e-05	0.000255342
ENSG00000137731	11	117671559	117699413	FXYD2	FXYD domain containing ion transport regulator 2 [Source:HGNC Symbol;Acc:4026]	protein_coding	150.483	4.77939	0.267992	5.57654e-72	1.27076e-70
ENSG00000107562	10	44793038	44881941	CXCL12	chemokine (C-X-C motif) ligand 12 [Source:HGNC Symbol;Acc:10672]	protein_coding	1558.89	4.76677	0.0908831	0	0
ENSG00000157734	15	64443914	64449680	SNX22	sorting nexin 22 [Source:HGNC Symbol;Acc:16315]	protein_coding	626.753	4.75515	0.190505	4.148e-138	1.94921e-136
ENSG00000140481	15	74509613	74628813	CCDC33	coiled-coil domain containing 33 [Source:HGNC Symbol;Acc:26552]	protein_coding	11.7353	4.7546	1.05167	9.38244e-07	3.35721e-06
ENSG00000148942	11	26688566	26744974	SLC5A12	solute carrier family 5 (sodium/monocarboxylate cotransporter), member 12 [Source:HGNC Symbol;Acc:28750]	protein_coding	13.8222	4.75411	0.929717	5.70034e-08	2.26529e-07
ENSG00000174502	1	205882176	205912588	SLC26A9	solute carrier family 26 (anion exchanger), member 9 [Source:HGNC Symbol;Acc:14469]	protein_coding	59.4331	4.74956	0.450376	6.64185e-27	6.44616e-26
ENSG00000111424	12	48235320	48336831	VDR	vitamin D (1,25- dihydroxyvitamin D3) receptor [Source:HGNC Symbol;Acc:12679]	protein_coding	2810	4.72986	0.0702169	0	0
ENSG00000164707	7	135365985	135414006	SLC13A4	solute carrier family 13 (sodium/sulfate symporter), member 4 [Source:HGNC Symbol;Acc:15827]	protein_coding	3.44609	4.72772	3.86505	0.00375709	0.0087326
ENSG00000006210	16	57406370	57418960	CX3CL1	chemokine (C-X3-C motif) ligand 1 [Source:HGNC Symbol;Acc:10647]	protein_coding	39.5483	4.7123	0.54961	1.36817e-18	9.89972e-18
ENSG00000168785	4	99391518	99579780	TSPAN5	tetraspanin 5 [Source:HGNC Symbol;Acc:17753]	protein_coding	13.284	4.69654	1.63998	0.000248284	0.000685056
ENSG00000259112	11	77728017	77790911	NDUFC2-KCTD14	NDUFC2-KCTD14 readthrough [Source:HGNC Symbol;Acc:42956]	protein_coding	3.49855	4.69594	3.38439	0.00263381	0.00628059
ENSG00000174749	4	113066553	113116412	C4orf32	chromosome 4 open reading frame 32 [Source:HGNC Symbol;Acc:26813]	protein_coding	72.9942	4.6818	0.392813	1.20092e-33	1.39409e-32
ENSG00000159618	16	57576333	57625593	GPR114	G protein-coupled receptor 114 [Source:HGNC Symbol;Acc:19010]	protein_coding	15.8955	4.67903	0.873126	1.62658e-08	6.7561e-08
ENSG00000144290	2	162280843	162841792	SLC4A10	solute carrier family 4, sodium bicarbonate transporter, member 10 [Source:HGNC Symbol;Acc:13811]	protein_coding	6.15054	4.67279	1.61582	0.000204708	0.000571851
ENSG00000130487	22	50986462	50989451	KLHDC7B	kelch domain containing 7B [Source:HGNC Symbol;Acc:25145]	protein_coding	3.30758	4.65926	3.36891	0.00268153	0.00638341
ENSG00000268916	HG1497_PATCH	151927690	151928694		Homo sapiens CSAG family, member 2 (CSAG2), transcript variant 2, mRNA. [Source:RefSeq mRNA;Acc:NM_004909]	protein_coding	27.5939	4.65867	0.658877	1.91903e-13	1.08471e-12
ENSG00000139209	12	47158546	47226191	SLC38A4	solute carrier family 38, member 4 [Source:HGNC Symbol;Acc:14679]	protein_coding	2.77683	4.64992	3.17015	0.00230817	0.00555183
ENSG00000183918	X	123480194	123507005	SH2D1A	SH2 domain containing 1A [Source:HGNC Symbol;Acc:10820]	protein_coding	15.3781	4.63859	1.08313	1.8197e-06	6.35004e-06
ENSG00000144893	3	150803484	151154860	MED12L	mediator complex subunit 12-like [Source:HGNC Symbol;Acc:16050]	protein_coding	11.1121	4.61304	1.67164	0.000338494	0.000916628
ENSG00000140465	15	75011883	75017951	CYP1A1	cytochrome P450, family 1, subfamily A, polypeptide 1 [Source:HGNC Symbol;Acc:2595]	protein_coding	37.6771	4.59821	0.613666	7.84555e-15	4.78587e-14
ENSG00000177694	3	174156363	175523428	NAALADL2	N-acetylated alpha-linked acidic dipeptidase-like 2 [Source:HGNC Symbol;Acc:23219]	protein_coding	13.1986	4.58525	1.19068	1.12813e-05	3.64963e-05
ENSG00000271615	2	57982563	57993187			pseudogene	7.41908	4.57004	1.26271	5.35347e-05	0.000160286
ENSG00000211895	14	106173457	106175002	IGHA1	immunoglobulin heavy constant alpha 1 [Source:HGNC Symbol;Acc:5478]	IG_C_gene	207.588	4.56107	0.255651	3.31239e-72	7.57931e-71
ENSG00000221955	3	124801480	124998021	SLC12A8	solute carrier family 12, member 8 [Source:HGNC Symbol;Acc:15595]	protein_coding	195.397	4.54198	0.229729	1.06209e-87	2.92513e-86
ENSG00000140368	15	77285700	77329673	PSTPIP1	proline-serine-threonine phosphatase interacting protein 1 [Source:HGNC Symbol;Acc:9580]	protein_coding	12.642	4.53327	1.17153	3.05508e-05	9.39744e-05
ENSG00000111405	12	48103517	48119350	ENDOU	endonuclease, polyU-specific [Source:HGNC Symbol;Acc:14369]	protein_coding	14.3204	4.53232	0.860537	2.08662e-08	8.59822e-08
ENSG00000152932	5	57878048	58155213	RAB3C	RAB3C, member RAS oncogene family [Source:HGNC Symbol;Acc:30269]	protein_coding	12.3166	4.52882	1.13472	7.47126e-06	2.45767e-05
ENSG00000135842	1	184759858	184943682	FAM129A	family with sequence similarity 129, member A [Source:HGNC Symbol;Acc:16784]	protein_coding	1411.08	4.51246	0.0946166	0	0
ENSG00000163531	1	204797779	204991950	NFASC	neurofascin [Source:HGNC Symbol;Acc:29866]	protein_coding	6.50311	4.50895	1.63368	0.000265264	0.000729006
ENSG00000137628	4	169137444	169239958	DDX60	DEAD (Asp-Glu-Ala-Asp) box polypeptide 60 [Source:HGNC Symbol;Acc:25942]	protein_coding	192.79	4.47283	0.284597	5.87676e-57	1.06958e-55
ENSG00000253831	1	157061836	157069600	ETV3L	ets variant 3-like [Source:HGNC Symbol;Acc:33834]	protein_coding	40.5399	4.46764	0.512428	2.80611e-19	2.08484e-18
ENSG00000139714	12	122089024	122110537	MORN3	MORN repeat containing 3 [Source:HGNC Symbol;Acc:29807]	protein_coding	2.61012	4.46209	3.10983	0.00250165	0.00598603
ENSG00000041982	9	117782806	117880536	TNC	tenascin C [Source:HGNC Symbol;Acc:5318]	protein_coding	146.352	4.44248	0.400818	1.12734e-29	1.18842e-28
ENSG00000164509	5	55147207	55218678	IL31RA	interleukin 31 receptor A [Source:HGNC Symbol;Acc:18969]	protein_coding	2.50904	4.44239	3.04218	0.00235849	0.0056663
ENSG00000157613	11	46299212	46342972	CREB3L1	cAMP responsive element binding protein 3-like 1 [Source:HGNC Symbol;Acc:18856]	protein_coding	683.303	4.43276	0.128136	1.97861e-263	2.30169e-261
ENSG00000117228	1	89518002	89531043	GBP1	guanylate binding protein 1, interferon-inducible [Source:HGNC Symbol;Acc:4182]	protein_coding	394.86	4.42986	0.174419	1.01496e-143	5.02495e-142
ENSG00000143297	1	157483167	157522310	FCRL5	Fc receptor-like 5 [Source:HGNC Symbol;Acc:18508]	protein_coding	61.4305	4.42624	0.463987	1.39978e-22	1.17603e-21
ENSG00000115008	2	113531492	113542167	IL1A	interleukin 1, alpha [Source:HGNC Symbol;Acc:5991]	protein_coding	9.18552	4.42591	1.09229	7.36374e-06	2.42326e-05
ENSG00000215644	17	79762008	79771889	GCGR	glucagon receptor [Source:HGNC Symbol;Acc:4192]	protein_coding	2.93144	4.4216	3.84347	0.00433895	0.0099818
ENSG00000157570	11	44748015	44953972	TSPAN18	tetraspanin 18 [Source:HGNC Symbol;Acc:20660]	protein_coding	13.8713	4.41269	1.22194	1.93183e-05	6.09098e-05
ENSG00000111331	12	113376157	113411054	OAS3	2'-5'-oligoadenylate synthetase 3, 100kDa [Source:HGNC Symbol;Acc:8088]	protein_coding	321.832	4.41019	0.20108	8.12916e-108	2.88334e-106
ENSG00000172824	16	67022492	67043661	CES4A	carboxylesterase 4A [Source:HGNC Symbol;Acc:26741]	protein_coding	21.1752	4.40082	1.34393	7.80706e-05	0.000229656
ENSG00000142583	1	9095166	9148537	SLC2A5	solute carrier family 2 (facilitated glucose/fructose transporter), member 5 [Source:HGNC Symbol;Acc:11010]	protein_coding	1642.41	4.3693	0.110744	0	0
ENSG00000100154	22	28374004	29075853	TTC28	tetratricopeptide repeat domain 28 [Source:HGNC Symbol;Acc:29179]	protein_coding	62.8373	4.36569	1.26667	2.28766e-05	7.1519e-05
ENSG00000010030	6	36322419	36356164	ETV7	ets variant 7 [Source:HGNC Symbol;Acc:18160]	protein_coding	124.954	4.34568	0.308928	1.12268e-45	1.68706e-44
ENSG00000137507	11	76368568	76381791	LRRC32	leucine rich repeat containing 32 [Source:HGNC Symbol;Acc:4161]	protein_coding	201.395	4.34344	0.224368	2.1008e-84	5.55592e-83
ENSG00000197565	X	107386780	107682727	COL4A6	collagen, type IV, alpha 6 [Source:HGNC Symbol;Acc:2208]	protein_coding	57.5605	4.34319	0.455691	1.31281e-22	1.10519e-21
ENSG00000136826	9	110247133	110252763	KLF4	Kruppel-like factor 4 (gut) [Source:HGNC Symbol;Acc:6348]	protein_coding	9.60252	4.3375	1.04659	6.23806e-06	2.0659e-05
ENSG00000010319	3	52467069	52479101	SEMA3G	sema domain, immunoglobulin domain (Ig), short basic domain, secreted, (semaphorin) 3G [Source:HGNC Symbol;Acc:30400]	protein_coding	11.4138	4.32868	1.17042	2.54809e-05	7.91845e-05
ENSG00000095637	10	97071528	97321171	SORBS1	sorbin and SH3 domain containing 1 [Source:HGNC Symbol;Acc:14565]	protein_coding	243.646	4.32486	0.228183	6.38034e-81	1.62289e-79
ENSG00000180535	7	97840739	97842291	BHLHA15	basic helix-loop-helix family, member a15 [Source:HGNC Symbol;Acc:22265]	protein_coding	61.2726	4.32067	0.387417	1.23878e-29	1.30095e-28
ENSG00000185432	12	51317255	51326300	METTL7A	methyltransferase like 7A [Source:HGNC Symbol;Acc:24550]	protein_coding	383.522	4.31666	0.249848	2.75634e-68	5.92399e-67
ENSG00000177606	1	59246465	59249785	JUN	jun proto-oncogene [Source:HGNC Symbol;Acc:6204]	protein_coding	762.501	4.31412	0.118462	2.09902e-291	2.62535e-289
ENSG00000120549	10	23983675	24836772	KIAA1217	KIAA1217 [Source:HGNC Symbol;Acc:25428]	protein_coding	38.3228	4.30706	0.650991	2.98424e-12	1.57746e-11
ENSG00000134028	8	24241798	24263526	ADAMDEC1	ADAM-like, decysin 1 [Source:HGNC Symbol;Acc:16299]	protein_coding	18.6838	4.30519	0.844747	3.4008e-08	1.3788e-07
ENSG00000136205	7	47314752	47622156	TNS3	tensin 3 [Source:HGNC Symbol;Acc:21616]	protein_coding	78.3099	4.29882	0.440617	1.5497e-23	1.35537e-22
ENSG00000105976	7	116312444	116438440	MET	met proto-oncogene [Source:HGNC Symbol;Acc:7029]	protein_coding	7.00968	4.26369	1.40703	0.000245483	0.000678341
ENSG00000102970	16	57438679	57449974	CCL17	chemokine (C-C motif) ligand 17 [Source:HGNC Symbol;Acc:10615]	protein_coding	96.258	4.25463	0.625755	4.62227e-12	2.41569e-11
ENSG00000186807	10	47746936	47763041	ANXA8L2	annexin A8-like 2 [Source:HGNC Symbol;Acc:23335]	protein_coding	16.5157	4.24821	0.835904	3.5408e-08	1.43242e-07
ENSG00000155265	10	99609996	99631337	GOLGA7B	golgin A7 family, member B [Source:HGNC Symbol;Acc:31668]	protein_coding	9.09908	4.23014	1.22953	5.03422e-05	0.00015119
ENSG00000196878	1	209788215	209825811	LAMB3	laminin, beta 3 [Source:HGNC Symbol;Acc:6490]	protein_coding	377.265	4.2268	0.203336	6.36162e-97	2.01572e-95
ENSG00000168386	3	99548985	99833357	FILIP1L	filamin A interacting protein 1-like [Source:HGNC Symbol;Acc:24589]	protein_coding	3.27658	4.21253	3.35309	0.00350561	0.00818124
ENSG00000156113	10	78629359	79398353	KCNMA1	potassium large conductance calcium-activated channel, subfamily M, alpha member 1 [Source:HGNC Symbol;Acc:6284]	protein_coding	2699.87	4.20624	0.0700995	0	0
ENSG00000164691	6	159455500	159466184	TAGAP	T-cell activation RhoGTPase activating protein [Source:HGNC Symbol;Acc:15669]	protein_coding	1055.21	4.19594	0.132353	7.81365e-222	7.14176e-220
ENSG00000127920	7	93551011	93557922	GNG11	guanine nucleotide binding protein (G protein), gamma 11 [Source:HGNC Symbol;Acc:4403]	protein_coding	48.4468	4.18818	0.421647	4.19082e-24	3.73603e-23
ENSG00000183813	3	32993066	32997841	CCR4	chemokine (C-C motif) receptor 4 [Source:HGNC Symbol;Acc:1605]	protein_coding	34.9621	4.1856	0.610105	5.29253e-13	2.92496e-12
ENSG00000086967	19	50936160	50969578	MYBPC2	myosin binding protein C, fast type [Source:HGNC Symbol;Acc:7550]	protein_coding	90.2054	4.17589	0.308368	8.55719e-43	1.2177e-41
ENSG00000234433	HSCHR6_MHC_SSTO	31723322	31735062	VWA7	von Willebrand factor A domain containing 7 [Source:HGNC Symbol;Acc:13939]	protein_coding	51.9496	4.15164	0.637307	5.49322e-12	2.86277e-11
ENSG00000166963	15	43803156	43823818	MAP1A	microtubule-associated protein 1A [Source:HGNC Symbol;Acc:6835]	protein_coding	15.2516	4.10846	0.793898	2.81635e-08	1.14857e-07
ENSG00000163545	1	205271187	205290883	NUAK2	NUAK family, SNF1-like kinase, 2 [Source:HGNC Symbol;Acc:29558]	protein_coding	392.299	4.10345	0.15139	9.35002e-163	5.43838e-161
ENSG00000079308	2	218664512	218867718	TNS1	tensin 1 [Source:HGNC Symbol;Acc:11973]	protein_coding	80.4476	4.08874	0.428796	1.01569e-22	8.55495e-22
ENSG00000188906	12	40590546	40763087	LRRK2	leucine-rich repeat kinase 2 [Source:HGNC Symbol;Acc:18618]	protein_coding	21.7806	4.08299	0.705461	8.54462e-10	3.88785e-09
ENSG00000137726	11	117707693	117748201	FXYD6	FXYD domain containing ion transport regulator 6 [Source:HGNC Symbol;Acc:4030]	protein_coding	48.8394	4.08082	0.430193	4.02817e-22	3.33045e-21
ENSG00000148053	9	87283466	87638505	NTRK2	neurotrophic tyrosine kinase, receptor, type 2 [Source:HGNC Symbol;Acc:8032]	protein_coding	65.6367	4.06573	0.411789	4.92466e-24	4.38084e-23
ENSG00000136960	8	120569326	120685693	ENPP2	ectonucleotide pyrophosphatase/phosphodiesterase 2 [Source:HGNC Symbol;Acc:3357]	protein_coding	1657.65	4.05971	0.0755329	0	0
ENSG00000169435	4	74437267	74486348	RASSF6	Ras association (RalGDS/AF-6) domain family member 6 [Source:HGNC Symbol;Acc:20796]	protein_coding	623.998	4.05837	0.131253	1.80996e-211	1.60153e-209
ENSG00000138678	4	84457067	84527028	AGPAT9	1-acylglycerol-3-phosphate O-acyltransferase 9 [Source:HGNC Symbol;Acc:28157]	protein_coding	127.145	4.05578	0.286443	1.19207e-46	1.82262e-45
ENSG00000196154	1	153516089	153522612	S100A4	S100 calcium binding protein A4 [Source:HGNC Symbol;Acc:10494]	protein_coding	33.9489	4.05347	0.569287	8.23652e-14	4.77236e-13
ENSG00000155980	12	57943781	57980415	KIF5A	kinesin family member 5A [Source:HGNC Symbol;Acc:6323]	protein_coding	116.87	4.05049	0.339324	3.75205e-34	4.40786e-33
ENSG00000116661	1	11708424	11715842	FBXO2	F-box protein 2 [Source:HGNC Symbol;Acc:13581]	protein_coding	31.8529	4.0367	0.58712	5.05844e-13	2.79744e-12
ENSG00000151150	10	61786056	62493248	ANK3	ankyrin 3, node of Ranvier (ankyrin G) [Source:HGNC Symbol;Acc:494]	protein_coding	31.8969	4.03523	0.952088	1.50475e-06	5.29319e-06
ENSG00000187479	11	43946892	43965888	C11orf96	chromosome 11 open reading frame 96 [Source:HGNC Symbol;Acc:38675]	protein_coding	2.65649	4.02748	4.21905	0.0055728	0.0125444
ENSG00000243710	1	43637820	43720029	WDR65	WD repeat domain 65 [Source:HGNC Symbol;Acc:26485]	protein_coding	1077.99	4.01966	0.120714	2.18544e-244	2.24412e-242
ENSG00000021645	14	78708734	80330762	NRXN3	neurexin 3 [Source:HGNC Symbol;Acc:8010]	protein_coding	76.9896	4.00941	0.315938	8.43392e-38	1.07756e-36
ENSG00000116191	1	178694300	178889238	RALGPS2	Ral GEF with PH domain and SH3 binding motif 2 [Source:HGNC Symbol;Acc:30279]	protein_coding	42.9205	4.00619	0.766361	1.10536e-08	4.6504e-08
ENSG00000266292	HG1308_PATCH	129984656	130008571	CPA5	carboxypeptidase A5 [Source:HGNC Symbol;Acc:15722]	protein_coding	9.78013	4.00535	1.17057	4.8922e-05	0.000147164
ENSG00000120833	12	93963590	93977263	SOCS2	suppressor of cytokine signaling 2 [Source:HGNC Symbol;Acc:19382]	protein_coding	246.136	3.98537	0.204146	8.06387e-86	2.17411e-84
ENSG00000142512	19	51913275	51921057	SIGLEC10	sialic acid binding Ig-like lectin 10 [Source:HGNC Symbol;Acc:15620]	protein_coding	212.039	3.98404	0.193075	2.03644e-95	6.28499e-94
ENSG00000057657	6	106534195	106557814	PRDM1	PR domain containing 1, with ZNF domain [Source:HGNC Symbol;Acc:9346]	protein_coding	3797.4	3.98063	0.0622397	0	0
ENSG00000262841	HSCHR5_1_CTG1	68530666	68573234	CDK7	cyclin-dependent kinase 7 [Source:HGNC Symbol;Acc:1778]	protein_coding	34.0514	3.97522	2.15019	0.00128416	0.00322056
ENSG00000244116	2	89521179	89521942	IGKV2-28	immunoglobulin kappa variable 2-28 [Source:HGNC Symbol;Acc:5783]	IG_V_gene	11.9079	3.9621	1.76071	0.000871746	0.00224377
ENSG00000197077	22	25348697	25593415	KIAA1671	KIAA1671 [Source:HGNC Symbol;Acc:29345]	protein_coding	16.0866	3.95048	0.790161	8.03994e-08	3.14841e-07
ENSG00000089169	12	113008184	113336686	RPH3A	rabphilin 3A homolog (mouse) [Source:HGNC Symbol;Acc:17056]	protein_coding	29.8987	3.94736	0.736162	6.32585e-09	2.70794e-08
ENSG00000159173	1	201373625	201398994	TNNI1	troponin I type 1 (skeletal, slow) [Source:HGNC Symbol;Acc:11945]	protein_coding	26.6879	3.93269	0.843343	2.15915e-07	8.15379e-07
ENSG00000011422	19	44150247	44174699	PLAUR	plasminogen activator, urokinase receptor [Source:HGNC Symbol;Acc:9053]	protein_coding	170.667	3.92036	0.222498	2.89414e-70	6.38515e-69
ENSG00000135114	12	121458095	121477045	OASL	2'-5'-oligoadenylate synthetase-like [Source:HGNC Symbol;Acc:8090]	protein_coding	317.762	3.91656	0.177593	6.15542e-109	2.23084e-107
ENSG00000182511	15	91426925	91439006	FES	feline sarcoma oncogene [Source:HGNC Symbol;Acc:3657]	protein_coding	23.0945	3.91279	0.716692	4.25328e-09	1.84445e-08
ENSG00000136689	2	113864791	113891593	IL1RN	interleukin 1 receptor antagonist [Source:HGNC Symbol;Acc:6000]	protein_coding	7.87883	3.91178	1.24113	0.000131235	0.000375682
ENSG00000130768	1	28261504	28285668	SMPDL3B	sphingomyelin phosphodiesterase, acid-like 3B [Source:HGNC Symbol;Acc:21416]	protein_coding	32.6796	3.90251	0.565658	4.30446e-13	2.39161e-12
ENSG00000100336	22	36585172	36600886	APOL4	apolipoprotein L, 4 [Source:HGNC Symbol;Acc:14867]	protein_coding	5.95279	3.88551	2.53641	0.00188253	0.00459582
ENSG00000117226	1	89472349	89488577	GBP3	guanylate binding protein 3 [Source:HGNC Symbol;Acc:4184]	protein_coding	72.7122	3.8725	0.385321	1.04606e-24	9.50887e-24
ENSG00000066923	7	99775186	99819111	STAG3	stromal antigen 3 [Source:HGNC Symbol;Acc:11356]	protein_coding	587.099	3.86896	0.146314	7.37819e-155	4.0507e-153
ENSG00000122787	7	137687070	137802732	AKR1D1	aldo-keto reductase family 1, member D1 [Source:HGNC Symbol;Acc:388]	protein_coding	5.31152	3.86843	1.97283	0.0016779	0.0041301
ENSG00000177272	1	111214310	111217655	KCNA3	potassium voltage-gated channel, shaker-related subfamily, member 3 [Source:HGNC Symbol;Acc:6221]	protein_coding	110.539	3.86386	0.363494	1.75738e-27	1.73908e-26
ENSG00000180644	10	72357104	72362531	PRF1	perforin 1 (pore forming protein) [Source:HGNC Symbol;Acc:9360]	protein_coding	46.948	3.84317	0.449969	1.59977e-18	1.15304e-17
ENSG00000126709	1	27992572	27998729	IFI6	interferon, alpha-inducible protein 6 [Source:HGNC Symbol;Acc:4054]	protein_coding	1033.21	3.83397	0.0863455	0	0
ENSG00000186081	12	52908359	52914471	KRT5	keratin 5 [Source:HGNC Symbol;Acc:6442]	protein_coding	39.8733	3.82794	0.854467	5.00206e-07	1.83523e-06
[truncated: 16,355 more rows]

## Sheet: Mutu I_IL-4+CD40L_Host genes
Log2 Fold Change of Host Gene Expression in Mutu I cells treated with IL-4+CD40L compared to Control, Related to Figure S2D.
[truncated: 14,348 more rows]

[truncated: 1 more sheets: Mutu I_IL-21_Host genes]
