# Supplementary material for: Germinal center cytokine driven epigenetic control of Epstein-Barr virus latency gene expression
Source: PLoS Pathog. 2024 Apr 29;20(4):e1011939. doi: 10.1371/journal.ppat.1011939 (PMC11081508; doi:10.1371/journal.ppat.1011939)
Supplement: S3 Table — (XLSX) [file ppat.1011939.s012.xlsx]

## Sheet: Reagents, Antibodies and Kits
Reagents	Source	Identifier
Recombinant Human IL-2	Biolegend	589104
Recombinant Human IL-4	R&D systems	204-IL-050
MegaCD40L, Soluble (human) (recombinant)	Enzo life sciences	ALX-522-110-C010
Recombinant Human IL-6	BioLegend	570802
Recombinant Human IL-10	R&D systems	217-IL-005/CF
Recombinant Human IL-15	BioLegend	570304
Recombinant Human IL-17A	BioLegend	570502
Recombinant Human IL-21	Biolegend	571206
Recombinant Human IL-27	BioLegend	589202
JAK Inhibitor I	Sigma	420097-500UG
Polyclonal Rabbit Anti-Human IgG	Aligent	A042301-2
Pierce Protein A/G Magnetic Beads	Thermo Fisher Scientific	88803
T4 DNA ligase	New England Biolabs	M0202L
Proteinase K	New England Biolabs	P8107S
Doxycycline hyclate	Sigma-Aldrich	D9891-1G
DNase I	Roche	10104159001
Formaldehyde solution	Sigma-Aldrich	F8775
cOmplete, EDTA-free Protease Inhibitor Cocktail	Sigma-Aldrich	11873580001
Puromycin Dihydrochloride	Thermo Fisher Scientific	A1113803
Hygromycin B	Millipore	400052
G418 Sulfate Solution (50 mg/mL)	GeminiBio	400113
Blasticidin	InvivoGen	ant-bl-5
Zeocin	Invivogen	ant-zn-5b
TransIT-LT1 Transfection Reagent	Mirus Bio	MIR 2306
Standard Fetal Bovine Serum, Qualified, USDA-Approved Regions	Thermo Fisher Scientific	10437028
RPMI 1640 Medium	Thermo Fisher Scientific	11875085
DMEM, high glucose, pyruvate	Thermo Fisher Scientific	11995081
BD Difco Dehydrated Culture Media: LB Agar, Lennox	Fisher Scientific	DF0401-17
2x Laemmli Sample Buffer	Bio-Rad	1610737
M-PER Mammalian Protein Extraction Reagent	Thermo Fisher Scientific	78503
Antibodies	Source	Identifier
Mouse monoclonal anti-EBV LMP1 antibody (S12)	a gift from Dr. David Thorley-Lawson	N/A
EBV LMP2a rat monoclonal antibody	Santa Cruz Biotechnology	sc-101314
Mouse monoclonal anti-EBNA3C antibody [A10]	a gift from Dr. Elliott Kieff	N/A
Mouse monoclonal anti-EBNA2 antibody [PE2]	a gift from Dr. Elliott Kieff	N/A
Mouse monoclonal anti-EBNA1 antibody [OT1X]	a gift from Dr. Jaap Middeldorp	N/A
EBV ZEBRA Antibody (BZ1)	Santa Cruz Biotechnology	sc-53904
Anti-EBV Ea-D Antibody (0261)	Santa Cruz Biotechnology	sc-58121
Stat1 (D1K9Y) Rabbit mAb	Cell Signaling Technology	#14994
Stat3 (124H6) Mouse mAb	Cell Signaling Technology	9139S
Stat6 (D3H4) Rabbit mAb	Cell Signaling Technology	5397S
Stat5 (D2O6Y) Rabbit mAb	Cell Signaling Technology	94205S
Stat5a (4H1) Mouse mAb	Cell Signaling Technology	4807S
Stat5b Antibody	Cell Signaling Technology	34662S
Phospho-Stat1 (Tyr701) (58D6) Rabbit mAb	Cell Signaling Technology	9167S
Phospho-Stat6 (Tyr641) (D8S9Y) Rabbit mAb	Cell Signaling Technology	56554S
Phospho-Stat3 (Tyr705) (D3A7) XP® Rabbit mAb	Cell Signaling Technology	9145S
Phospho-Stat5 (Tyr694) (C11C5) Rabbit mAb	Cell Signaling Technology	9359S
Alexa Fluor 647 Mouse Anti-Human CLM-8 (CD300a)	BD Biosciences	566342
PE Mouse Anti-Human CD54 (ICAM1)	BD Bioscience	555511
APC anti-human CD23	Biolegend	338514
GAPDH (D16H11) XP Rabbit mAb	Cell Signaling Technology	5174S
Mouse monoclonal anti-GAPDH antibody	Proteintech	60004-1-Ig
c-Myc (D84C12) Rabbit mAb	Cell Signaling Technology	5605S
DNMT3A (D2H4B) Rabbit mAb	Cell Signaling Technology	32578S
DNMT3B (D7O7O) Rabbit mAb	Cell Signaling Technology	67259S
DNMT1 (D63A6) XP Rabbit mAb	Cell Signaling Technology	5032S
UHRF1 (D6G8E) Rabbit mAb	Cell Signaling Technology	12387S
HA-Tag (C29F4) Rabbit mAb	Cell Signaling Technology	3724S
HA-Tag (6E2) Mouse mAb	Cell Signaling Technology	2367S
V5-Tag (D3H8Q) Rabbit mAb	Cell Signaling Technology	13202S
BCL6 (D4I2V) XP Rabbit mAb	Cell Signaling Technology	14895S
anti-BLIMP-1 antibody	Biolegend	648202
Blimp-1/PRDI-BF1 (C14A4) Rabbit mAb	Cell Signaling Technology	9115S
Rabbit anti-IRF4 antibody	Cell Signaling Technology	4964S
BATF antibody	Cell Signaling Technology	8638S
DDX1 antibody	Bethyl	A300-521A-M
H3K27ac antibody	Abcam	ab4729
H3K4me3 antibody ChIP Grade	abcam	ab8580
Ubiquityl-Histone H2A (Lys119) (D27C4) XP Rabbit mAb	Cell Signaling Technology	8240S
Histone H3K9me2 antibody (pAb)	Active Motif	39753
Histone H3K9me3 antibody (pAb)	Active Motif	39161
Histone H3K27me3 antibody (pAb)	Active Motif	39155
Normal Rabbit IgG	Cell Signaling Technology	2729S
IRDye 800CW Goat anti-Mouse IgG (H + L)	LI-COR Biosciences	926-32210
IRDye 680RD Goat anti-Rabbit IgG (H + L)	LI-COR Biosciences	926-68071
Anti-rabbit IgG, HRP-linked Antibody	Cell Signaling Technology	7074V
Anti-mouse IgG, HRP-linked Antibody	Cell Signaling Technology	7076V
Anti-rat IgG, HRP-linked Antibody	Cell Signaling Technology	7077S
Kits	Source	Identifier
QiAquick PCR Purification Kit	Qiagen	28106
RNeasy Mini Kit	Qiagen	74106
QIAprep Spin Miniprep Kit	Qiagen	27106
DNeasy Blood& Tissue Kit	Qiagen	69504
QIAquick Gel Extraction Kit	Qiagen	28704
PowerUp SYBR Green PCR Master Mix	Applied Biosystems	A25778
Gateway LR Clonase II Enzyme Mix	Invitrogen	11789-020
NEBNext Poly(A) mRNA Magnetic Isolation Module	New England Biolabs	E7490S
NEBNext Ultra II Directional RNA Library Prep with Sample Purification Beads	New England Biolabs	E7765S
NEBNext Multiplex Oligos for Illumina® (Index Primers Set 2)	New England Biolabs	E7500S
NEBNext Multiplex Oligos for Illumina® (Index Primers Set 1)	New England Biolabs	E7335S
MagMeDIP qPCR Kit	Diagnode	C02010021
RossetteSep Human B cells	STEMCELL Technologies	15064
EasySep Negative Human B cell	STEMCELL Technologies	19054
