# Supplementary material for: Germinal center cytokine driven epigenetic control of Epstein-Barr virus latency gene expression
Source: PLoS Pathog. 2024 Apr 29;20(4):e1011939. doi: 10.1371/journal.ppat.1011939 (PMC11081508; doi:10.1371/journal.ppat.1011939)
Supplement: S4 Table — (XLSX) [file ppat.1011939.s013.xlsx]

## Sheet: sgRNAs, plasmids and primers
sgRNAs	Sense strand (5'-3')	Antisense strand (5'-3')
STAT1-sg1	TCCCATTACAGGCTCAGTCG	CGACTGAGCCTGTAATGGGA
STAT1-sg2	AGAACACGAGACCAATGGTG	CACCATTGGTCTCGTGTTCT
STAT3-sg1	GAGACCGAGGTGTATCACCA	TGGTGATACACCTCGGTCTC
STAT3-sg2	AACATGGAAGAATCCAACAA	TTGTTGGATTCTTCCATGTT
STAT6-sg1	ATCAAGCGGTGTGAGCGGAA	TTCCGCTCA CTTGAT
STAT5A-sg1	ACATTCTGTACAATGAACAG	CTGTTCATTGTACAGAATGT
STAT5A-sg2	CAGCCAGGACCACAATGCCA	TGGCATTGTGGTCCTGGCTG
STAT5B-sg1	TAAGAGGTCAGACCGTCGTG	CACGACGGTCTGACCTCTTA
STAT5B-sg2	CAGCCAGGACAACAATGCGA	TCGCATTGTTGTCCTGGCTG
BCL6-sg1	GGAGGATGCAGAATCCCTCA	TGAGGGATTCTGCATCCTCC
BCL6-sg2	AGATCCTGAGATCAACCCTG	CAGGGTTGATCTCAGGATCT
PRDM1-sg1	ACGTACATCACTCGCTCCCC	GGGGAGCGAGTGATGTACGT
PRDM1-sg2	ACGCTTACTTGAACGCGTCC	GGACGCGTTCAAGTAAGCGT
ZEB2-sg1	CAACATATCCACTCCATTTT	AAAATGGAGTGGATATGTTG
ZEB2-sg2	GTAGTGAGTCATAATGGTGC	GCACCATTATGACTCACTAC
Plasmids	Source	Identifier
pLentiGuide-Puro	Addgene	52963
pLentiGuide-Zeo	Addgene	160091
pLenti-spBsmBI-sgRNA-Hygro	Addgene	62205
STAT1 (Homo sapiens) in pENTR223	DNASU	HsCD00505486
STAT3 (Homo sapiens) in pDONR221	DNASU	HsCD00079875
STAT6 (Homo sapiens) in pENTR223	DNASU	HsCD00505814
pDONR223_STAT3_p.A662C_N664C	Addgene	82184
pLIX_402	Broad Institute	N/A
pLX_TRC313	Broad Institute	N/A
pLX_TRC313-EGFP	Broad Institute	N/A
pXPR-011	Addgene	59702
PsPAX2	Addgene	12260
pMD2.G	Addgene	12259
Primers	Forward (5'-3')	Reverse (5'-3')
LMP1p	ACGTCAGAGTAACGCGTGTTTC	GCAGACCCCGCAAATCC
LMP1p_S1	AACGCGTGTTTCTTGGGATG	TTCGGGAAATCTGTACCCGT
LMP1p_S2	GCTAAGAGGGCTAAGGGTCG	CCTGAATCCGCCACCTCATT
LMP1p_S3	AGACGGCGGATATGGGAATTT	CTGCCTCATGACACTCGCA
LMP2Ap	GCGCCGCGGTTTCAG	TTACGCCCCAGCAAGCTT
Cp	GGCGGGAGAAGGAATAACG	CTTGAGCTCTCTTATTGGCTATAATCC
Cp_S1	TAAACATGCACCCTAGGCCA	AGATAGCACTCGACGCACTG
Cp_S2	TTCAGTGCGTCGAGTGCTAT	CGTCGCTCCTCCCAGATAAG
